# Supplementary material for: Single-cell profiling of T and B cell repertoires following SARS-CoV-2 mRNA vaccine
Source: JCI Insight. 2021 Dec 22;6(24):e153201. doi: 10.1172/jci.insight.153201 (PMC8783687; doi:10.1172/jci.insight.153201)
Supplement: Supplemental table 2 [file jciinsight-6-153201-s116.xlsx]

## Sheet: Sheet1
Supplemental Table 2
Cluster markers identified using the FindAllMarkers function in Seurat
CD4 CM	p_val_adj	CD4 CM/EM	p_val_adj	CD4 EM	p_val_adj	Memory B	p_val_adj	CD8 EM	p_val_adj	CD8 CM	p_val_adj	CD8 CM	p_val_adj	Memory B	p_val_adj	CD8 EM	p_val_adj	Memory B	p_val_adj	Activated CD8	p_val_adj	CD8 EM	p_val_adj	Tregs	p_val_adj	Dead Cells	p_val_adj	CD8 EM	p_val_adj	Activated CD4	p_val_adj	Memory B	p_val_adj	CD8 EM (Antiviral)	p_val_adj	Plasmablasts	p_val_adj
IL7R	0	RGCC	0	TCF7	0	MS4A1	0	NKG7	0	GZMK	0	LINC02446	0	HLA-DRA	0	FGFBP2	0	CD83	0	KLRB1	0	GNLY	0	FOXP3	0	MALAT1	0	TRBV13	0	AC004585.1	0	FCER2	0	IFIT2	0	DERL3	0
TIMP1	0	ANXA1	0	LEF1	0	HLA-DRA	0	TRBV21-1	0	DUSP2	0	CD8B	0	CD74	0	GZMH	0	CD79A	0	CEBPD	0	TYROBP	0	CTLA4	0	MT-CO3	0	TRAV38-2DV8	0	CD38	0	TCL1A	0	OASL	0	IGLL5	0
LTB	0	ZFP36L2	0	MAL	0	CD79A	0	TRBV6-5	0	CCL4	0	NELL2	0	HLA-DPA1	0	GNLY	0	CD74	0	TRAV1-2	0	TRBV14	0	RTKN2	0	MT-ND4L	0	XCL2	0	HAVCR2	0	IGHD	0	IFIT3	0	TNFRSF17	0
AQP3	0	FTH1	0	SELL	0	CD74	0	GZMH	0	YBX3	0	CD8A	0	MS4A1	0	NKG7	0	HLA-DRA	0	GZMK	0	GZMB	0	STAM	2.3771e-250	MT-CYB	0	TRGV4	0	MYB	0	IGLL5	0	IFIT1	0	CD38	0
TNFRSF4	0	GATA3	0	FYB1	0	HLA-DRB1	0	CMC1	0	CMC1	0	ZNF683	5.02503e-298	HLA-DQA1	0	GZMB	0	HLA-DRB5	0	NCR3	0	GZMH	0	IKZF2	1.35682e-197	MT-CO2	0	KLRD1	0	CDCA7	9.03173e-297	PCDH9	0	RHEBL1	1.26407e-203	TRIB1	0
S100A4	0	ITM2A	0	PASK	0	HLA-DPA1	0	CCL5	0	CST7	0	FOS	1.04152e-281	HLA-DRB1	0	CCL5	0	HLA-DQB1	0	SLC4A10	0	TRGV5	0	TIGIT	5.92387e-164	MT-ND3	0	KLRF1	0	FXYD2	4.7607e-285	IGHM	2.25425e-277	HERC5	5.76323e-136	GAB1	0
S100A11	0	TNFAIP3	0	CCR7	0	HLA-DQB1	0	CST7	0	CCL5	0	CCL5	1.96824e-253	HLA-DPB1	0	CCL4	0	MARCKS	0	KLRG1	0	NKG7	0	DUSP4	8.67794e-142	MT-ATP6	0	KIR3DL1	0	CTLA4	3.09257e-231	COL19A1	1.8436e-262	TNF	3.38749e-129	SEMA4A	0
LGALS3	0	PTGER4	0	LEPROTL1	0	HLA-DPB1	0	TRAV29DV5	0	CD8B	0	TCF7	1.79394e-247	CD79A	0	CST7	0	HLA-DRB1	0	LTK	0	PRF1	0	LEF1	1.52403e-129	MT-CO1	0	FCGR3A	0	MYL6B	3.49485e-207	BCL7A	8.20856e-227	GNLY	3.75671e-128	HRASLS2	0
NOSIP	0	SOCS3	0	LDHB	0	IGHM	0	GNLY	0	XCL2	0	CD7	1.79635e-241	HLA-DQB1	0	ZNF683	0	NFKBID	0	ZBTB16	0	CCL5	0	TBC1D4	3.09563e-125	MT-ND5	1.88656e-297	TRGV2	0	FABP5	1.19973e-160	TSPAN13	8.44354e-222	CCL3L1	1.40118e-119	ABCB9	0
TOB1	0	VIM	0	PIK3IP1	0	HLA-DQA1	0	CD8A	0	TUBA4A	0	LYAR	1.76109e-235	BANK1	0	EFHD2	0	HLA-DPB1	0	TMIGD2	0	FGFBP2	0	RGS1	6.87596e-100	MT-ND1	1.74527e-296	KLRC3	0	CHI3L2	1.17278e-148	FCRL1	3.20335e-221	PMAIP1	5.20371e-119	NT5DC2	0
VIM	0	LEPROTL1	0	TSHZ2	0	BANK1	0	CTSW	0	CD8A	0	YBX3	2.17655e-215	IGKC	0	GZMA	0	BANK1	0	IL18RAP	0	GZMA	0	SAMHD1	2.07903e-87	MTRNR2L12	1.98862e-275	FCRL6	2.75696e-302	MT1E	3.43932e-148	MEF2C	1.17126e-206	FGFBP2	1.56094e-117	LILRB4	0
MAL	0	CD5	0	NOSIP	0	RALGPS2	0	KLRD1	0	GZMM	0	CTSW	2.14184e-211	MARCKS	0	CD8A	0	HERPUD1	0	GTF3C1	3.3706e-301	CTSW	0	SELL	2.1736e-76	MT-ND2	1.65214e-242	TRBV5-1	4.63912e-301	TIGIT	3.7874e-116	FAM129C	3.10513e-200	GZMH	7.52677e-113	BMP8B	0
RPS26	0	SARAF	0	RCAN3	0	CD79B	0	GZMA	0	GZMA	0	ZFP36L2	3.91727e-204	BLK	0	PRF1	0	HLA-DPA1	0	GZMA	7.81576e-288	ZNF683	0	LEPROTL1	7.74437e-71	MT-ND4	1.11599e-241	CST7	4.40593e-277	CD27	3.17889e-100	LINC00926	9.45173e-181	CCL4	3.13727e-101	PDIA5	0
FLT3LG	0	ICOS	0	INPP4B	0	CD83	0	GZMM	0	LYAR	0	JUNB	1.07122e-177	LINC00926	0	ADGRG1	0	MKNK2	0	PHACTR2	8.6485e-276	CST7	0	CD27	2.02567e-62	MT-ND6	9.43318e-109	NKG7	7.46807e-275	TMSB4X	3.06147e-97	CD79A	3.73727e-174	CCL4L2	1.72761e-96	C2orf88	0
S100A10	0	SRGN	0	SARAF	0	HLA-DRB5	0	GZMB	0	CTSW	0	NUCB2	6.43833e-173	HLA-DMA	0	ZEB2	0	MS4A1	0	PRF1	1.67721e-256	IFITM2	0	TTN	5.43075e-62	SF1	1.17833e-71	S1PR5	1.15774e-261	PFN1	1.82373e-94	HVCN1	4.21626e-172	GZMB	5.33347e-91	GPRC5D	0
TRADD	0	ARL4C	0	TRABD2A	0	HLA-DMA	0	CCL4	0	SRGN	0	GZMK	9.60481e-162	HLA-DRB5	0	C12orf75	0	JCHAIN	0	NKG7	1.12306e-240	KLRD1	0	EVL	1.39345e-54	CCNL1	1.34395e-71	CTSW	1.01342e-250	MPP1	1.41133e-93	AFF3	1.19407e-165	NKG7	7.39626e-88	CSF2RB	0
NPDC1	0	LDHB	0	ICOS	0	CD19	0	COL6A2	0	DNAJB1	0	IL7R	7.20179e-154	LINC01781	0	SPON2	0	LYN	0	CD8A	1.00215e-219	EFHD2	0	AES	1.85675e-54	XIST	4.67384e-69	ZEB2	1.31425e-248	PGM2L1	3.35391e-91	MS4A1	3.30749e-163	IFIH1	3.02442e-84	APOBEC3B	0
TNFRSF25	0	FXYD5	0	CD4	0	IGKC	0	PRF1	0	ZFP36L2	0	CD27	7.19423e-148	MEF2C	0	CTSW	0	TRAF4	0	CTSW	9.04606e-217	CD8A	0	RCAN3	8.77031e-54	NEAT1	4.95973e-68	CCL4	2.50623e-244	STMN1	7.2681e-89	CD19	1.12084e-148	CCL5	3.26739e-77	GLDC	0
LDHB	0	PLK3	3.30287e-301	ACTN1	0	NCF1	0	FCGR3A	0	NKG7	0	JUN	2.27375e-136	CD83	0	KLRD1	0	NR4A1	0	ERN1	9.92516e-211	FCGR3A	0	CDKN1B	3.92803e-53	FUS	7.86747e-67	AOAH	3.43922e-238	ACTG1	3.04933e-88	HLA-DRB5	1.188e-140	HLA-C	5.18951e-73	CAV1	0
ITGB1	0	LMNA	3.94987e-293	PABPC1	0	CD37	0	CD8B	0	HCST	2.02928e-285	LEF1	8.04706e-124	CD79B	0	PRSS23	0	HLA-DQA1	0	PLCB1	1.65141e-201	ADGRG1	0	GBP5	1.44721e-48	EML4	5.96492e-61	CD160	3.57411e-223	ACTB	2.6672e-86	PLPP5	1.29228e-139	ISG15	6.5633e-73	IGF1	0
TNFRSF18	0	SLC2A3	1.01645e-286	RPL22	0	FAM129C	0	EFHD2	0	ENC1	2.42124e-266	TNFAIP3	1.57286e-120	JCHAIN	0	S1PR5	0	IGKC	0	GPR65	2.20612e-191	TRAV4	0	IL32	1.58899e-47	MT-ATP8	2.37324e-48	CMC1	1.02782e-219	MT2A	7.26558e-86	HLA-DRA	2.57501e-138	RGS3	2.19674e-70	PYCR1	0
NR1D1	0	IL7R	1.71274e-284	TPT1	0	FCRLA	0	TRGV4	0	CXCR4	1.12278e-256	DUSP2	2.35259e-105	POU2AF1	0	GZMM	0	GRASP	0	SYTL2	2.01256e-189	PRSS23	0	YWHAB	5.29699e-47	SMCHD1	8.10183e-48	GZMH	2.26322e-219	DENND2D	1.70102e-85	CD22	8.62793e-135	CCL3	2.42516e-62	AC104699.1	0
PLP2	0	CD4	3.05579e-278	RPS13	0	SYK	0	FCRL6	0	EOMES	4.8508e-237	LDLRAP1	4.28815e-96	CD37	0	MATK	0	BASP1	0	DUSP2	1.02156e-188	TRGV2	0	SHMT2	2.74597e-46	CHD1	2.27212e-41	KLRG1	3.66245e-214	PECAM1	6.07172e-84	HLA-DQB1	5.76278e-133	ETV3	3.38112e-61	BHLHA15	0
IL32	0	DNAJB1	1.34298e-269	RPL32	0	LINC00926	0	HCST	0	PIK3R1	8.32976e-229	LSR	3.67515e-93	BASP1	0	TGFBR3	0	SYNGR2	0	ARL4C	4.38558e-183	TBX21	0	SOD1	2.27161e-45	SRSF11	6.50342e-38	CD8A	3.94769e-201	MT1F	2.90972e-81	HLA-DQA1	6.83919e-125	LTA	3.39811e-60	CNKSR1	0
ARHGAP15	0	BTG1	9.10991e-266	RPS8	0	LINC01857	0	KLRG1	0	NR4A2	6.94958e-221	NPDC1	1.54313e-88	IGHA1	0	TBX21	0	TNFRSF13C	0	CST7	1.53219e-181	FCRL6	0	SARAF	8.53462e-45	RSRP1	1.73313e-37	CCL5	6.24466e-190	GZMK	2.40045e-80	HLA-DMA	1.34884e-124	TRGV9	5.26972e-60	AL133467.1	8.17317e-285
ANXA1	0	GADD45G	1.7926e-264	RPL30	0	IRF8	0	ZEB2	0	SRSF7	5.94787e-214	RGCC	1.23988e-84	LY86	0	MXRA7	0	CD37	0	ADRB2	1.5258e-180	KLRC3	0	ARID5B	2.37637e-44	AC016831.7	1.84185e-35	FGFBP2	1.44588e-185	CNN2	5.99139e-79	LYN	2.41466e-124	HLA-B	9.46942e-60	PARM1	2.94261e-269
PTGER2	0	NOSIP	8.56637e-249	RPL36	0	MARCKS	0	AOAH	0	FYN	3.27179e-205	FAM173A	1.30227e-83	HLA-DMB	0	ITGB2	0	RALGPS2	0	IL7R	1.1288e-171	CCL4	0	FOXO1	6.60717e-43	ANKRD12	2.39947e-34	COL6A2	2.7251e-183	CORO1A	9.65159e-78	CD72	1.07724e-123	CST7	7.11949e-55	JSRP1	9.35087e-243
RPLP0	0	MAL	4.53007e-238	IL6ST	4.10216e-297	CTSZ	0	ADGRG1	0	ZFP36	4.3875e-194	FOSB	5.46201e-82	PDLIM1	0	FCRL6	0	LINC00926	0	DUSP1	1.74076e-169	S1PR5	0	TMSB10	6.40902e-42	TNFAIP3	5.07238e-32	ADGRG1	3.68675e-183	ARHGDIB	1.38857e-76	HLA-DRB1	2.43601e-121	NFKBIZ	7.16363e-53	SLC1A4	1.49465e-237
PAG1	0	CDKN1A	5.75096e-237	CAMK4	1.6947e-291	ARHGAP24	0	HOPX	0	CD81	6.71499e-191	DNAJB1	2.3328e-80	RALGPS2	0	FCGR3A	0	EZR	0	SPOCK2	3.44126e-168	ASCL2	0	TTC39C	1.0252e-40	GLS	6.74107e-32	PTGDR	4.43512e-179	CARHSP1	1.3918e-75	NCF1	4.58267e-119	BCL6	1.045e-52	METTL7A	9.72443e-237
CCR6	0	GSTK1	3.042e-235	SERINC5	8.11727e-268	TCF4	0	FGFBP2	0	LITAF	4.33826e-182	NOSIP	2.85122e-79	IRF8	0	SH3BGRL3	0	CXCR5	0	BHLHE40	6.65517e-158	KIR3DL1	0	SESN3	2.62015e-40	DDX5	1.08179e-31	C1orf21	1.01193e-176	SH2D1A	1.42219e-75	HLA-DOB	2.07443e-113	CTSW	5.00097e-51	MZB1	3.80618e-235
NSG1	0	TNFRSF4	1.80055e-233	AP3M2	5.44499e-261	POU2F2	0	MATK	0	GADD45B	8.58795e-182	C12orf57	2.43615e-78	SYNGR2	0	CD99	0	CDKN1A	0	MATK	1.06739e-156	KLRC2	0	LDHB	5.61829e-40	NKTR	5.93828e-29	GZMB	1.41117e-176	FGFR1	9.01306e-74	CD79B	1.80958e-108	CD8A	1.63694e-50	IGHA2	1.45675e-231
GSTK1	0	IRS2	2.61643e-226	IL7R	1.84578e-252	SWAP70	0	S1PR5	0	METRNL	9.88717e-181	ID2	1.65226e-69	SWAP70	0	S100A4	0	FAM129C	0	JAML	1.19981e-154	CX3CR1	0	RNF214	1.41712e-39	RNF213	1.99501e-28	ITGB2	7.66117e-176	RAC2	3.1287e-72	RUBCNL	8.27433e-106	SLA2	7.46484e-46	RNASE6	2.62081e-221
SLC40A1	0	FOS	1.21408e-224	IL6R	2.81911e-248	CXXC5	0	CCL3	0	MATK	8.07681e-177	GADD45B	5.32823e-69	CPNE5	0	C1orf21	0	SEMA7A	0	ID2	6.11004e-150	KIR2DL3	0	C12orf57	1.54924e-38	PRRC2C	3.18536e-28	CD8B	6.98376e-171	DTHD1	3.86027e-72	CD83	8.48758e-106	B4GALT5	5.79113e-45	AC106897.1	2.74334e-196
CD4	0	ARID5A	3.02265e-222	TMEM123	1.48285e-237	PLD4	0	XCL2	0	GABARAPL1	1.26658e-165	LEPROTL1	7.97454e-69	NCF1	0	HLA-C	0	HLA-DMA	0	LST1	8.24956e-150	IKZF2	0	IL10RA	4.0233e-37	PTPRC	1.23324e-25	TTC38	2.16788e-166	MIR4435-2HG	3.56577e-70	CDCA7L	2.64529e-103	NEDD9	1.6702e-44	TXNDC5	2.40862e-182
FXYD5	0	SAMSN1	5.83642e-215	ARMH1	1.8658e-237	LYN	0	KLRB1	0	TNFSF9	1.53116e-165	RGS10	3.16969e-68	GNG7	0	B2M	0	TCF4	0	MYBL1	8.3965e-149	OSBPL5	0	FCMR	5.2188e-36	SRRM2	3.20435e-25	TIGIT	5.16123e-166	PRDX3	8.59871e-69	HLA-DMB	2.90811e-99	TBX21	1.48623e-43	AC012236.1	8.36883e-179
TPT1	0	PER1	3.347e-208	CD6	6.62186e-228	ALOX5	0	ABHD17A	0	EIF1	1.24047e-164	GYPC	1.07572e-63	CAPG	0	HLA-B	0	IGHM	0	AQP3	1.12421e-146	KIR3DL2	1.92121e-296	ARHGDIB	6.64111e-36	RBM39	6.08574e-25	FCRL3	1.99237e-165	AC084033.3	2.17006e-68	CD74	8.7244e-99	PATL2	2.76549e-43	IRF4	1.54278e-177
DPP4	0	GRASP	1.16808e-206	TESPA1	1.00256e-221	IGHG2	0	PLEK	0	LYST	1.8157e-160	AC008105.3	1.1504e-62	CXXC5	0	CD8B	3.35452e-302	IRF8	0	S100A4	1.8718e-145	HOPX	1.02251e-287	USP15	7.86112e-36	KLF6	4.23794e-24	EFHD2	1.13892e-161	LIMD2	1.08457e-67	YBX3	2.14036e-97	CYTOR	1.10226e-41	SLC17A9	1.03724e-170
CD40LG	0	S1PR1	3.47468e-206	DGKA	9.17686e-221	BLK	0	SPON2	0	SYNE1	3.40324e-150	CITED2	1.38553e-60	COCH	0	TGFB1	2.51025e-283	CXXC5	0	S1PR5	2.74783e-145	AOAH	1.55552e-279	GSTK1	1.08468e-34	SRSF7	3.92414e-22	PLEK	5.64058e-159	GMFG	2.90665e-67	CD37	2.41421e-96	GZMA	2.10805e-40	TIMP2	8.17439e-158
RPSA	0	CD40LG	1.19893e-204	LTB	5.10933e-216	JCHAIN	0	IFITM2	0	SRSF2	5.29833e-150	TUBA1A	6.40736e-59	PELI1	0	FLNA	1.09842e-281	SWAP70	0	NFKBIA	9.05694e-144	CLIC3	3.94379e-275	CD28	1.76059e-34	ARIH1	5.52334e-22	GZMA	2.44342e-150	CAPZB	5.44762e-67	HLA-DPA1	2.76024e-96	EFHD2	5.18801e-39	BIK	3.89572e-157
ERN1	2.1922e-289	DDIT4	1.75329e-203	TRAT1	5.05776e-210	CYB561A3	0	LITAF	0	APMAP	4.55002e-147	TSPYL2	9.72104e-59	CD19	0	HCST	3.77543e-281	BACH1	0	LYAR	1.0549e-135	C1orf21	5.46014e-270	MAL	1.83726e-34	CDC14A	4.59978e-21	IFITM1	3.93961e-148	SIRPG	3.50549e-65	BANK1	3.44057e-95	ZEB2	4.75998e-38	SLC44A1	9.95645e-155
TNFSF10	2.14813e-288	ZFP36	1.60175e-202	CD40LG	2.80795e-187	HLA-DMB	0	CD160	0	SH2D1A	2.85068e-144	ZFP36	1.29889e-54	ADAM28	0	BHLHE40	2.95312e-277	REL	0	DPP4	4.64883e-135	CD8B	6.037e-269	PIK3IP1	5.79468e-33	NFKB1	3.26774e-20	TBX21	6.73067e-147	LINC01550	8.49926e-65	PHACTR1	1.05253e-93	B2M	1.16423e-36	CHPF	3.72375e-150
S100A6	1.30342e-285	KLF2	4.66419e-200	CD28	1.93019e-181	CD22	0	KIR3DL2	0	JUNB	6.15055e-143	CTSA	3.01868e-48	CTSZ	0	LITAF	2.0192e-256	IFNGR2	0	FOSL2	5.00458e-128	APOBEC3G	1.71094e-266	SKAP1	9.07343e-31	DDX17	8.92594e-19	PFN1	6.76377e-141	GYPC	9.79317e-65	PAX5	9.92189e-92	DNAJB6	9.75606e-35	ENTPD1	2.93175e-143
GATA3	2.15611e-276	PIM3	2.73349e-199	OXNAD1	5.05367e-177	VPREB3	0	APMAP	0	CD3E	1.02434e-135	NR4A2	2.42555e-46	PRKCB	0	PFN1	2.49333e-256	ARHGAP24	0	FURIN	1.44527e-114	KLRF1	2.40505e-258	PELI1	1.64128e-30	USP15	8.80908e-18	ABHD17A	1.07576e-139	NUCB2	1.07213e-63	BLNK	1.32406e-91	HELB	5.48621e-34	GGH	2.95058e-136
CRIP2	3.77302e-269	FLT3LG	1.69158e-198	CD5	5.53407e-174	RGS2	0	ITGB2	0	HSPA5	2.0072e-129			SNX2	0	ABHD17A	9.51485e-254	AFF3	0	SESN1	6.60131e-113	FGR	5.7435e-257	CD247	1.74094e-30	MACF1	1.49843e-16	MATK	3.22281e-139	LAT	8.06792e-63	IRF8	6.34503e-91	TRIM26	2.5331e-33	CCR10	1.7493e-135
ITM2B	1.24365e-250	RCAN3	1.92115e-197	LIMS1	9.67745e-172	LY9	0	TTC38	0	ARL4C	1.72704e-128			TNFRSF13B	0	HOPX	2.96542e-243	RASGEF1B	0	TNFAIP3	1.28522e-112	TPST2	1.48813e-252	PBXIP1	2.44564e-29	SLC2A3	7.80847e-15	PRF1	4.15927e-139	GIMAP4	6.22983e-62	IGKC	7.93955e-91	CDC42EP3	9.0709e-32	MAN1A1	3.21064e-128
BAG3	1.77555e-250	JUNB	1.64661e-196	NDFIP1	1.21778e-167	MAP3K8	0	C12orf75	0	GUK1	6.45857e-127			CD40	0	LGALS1	1.72665e-234	SNN	0	RORA	1.76172e-112	IFITM1	7.25873e-251	BIRC3	8.99591e-29	HNRNPA2B1	1.01074e-13	GZMM	2.35191e-137	COTL1	1.40081e-61	HLA-DPB1	1.38498e-89	CD8B	1.23409e-30	EAF2	3.39834e-126
CTSB	4.61117e-244	RHBDD2	2.42525e-196	LINC00861	5.92128e-166	RHOB	0	KIR2DL3	0	KLRG1	4.33813e-123			LYN	0	HLA-A	2.16031e-227	LINC01857	0	GBP5	4.94364e-110	MATK	4.69056e-236	ETS1	1.62756e-28	KMT2E	3.052e-13	ESYT2	4.99974e-137	LCK	4.26143e-61	BACH2	5.91195e-86	STX11	4.28899e-30	COL18A1	1.69348e-123
TMEM123	3.50695e-241	SGK1	4.04692e-196	CD27	4.28375e-165	FCGR2B	0	SYNE1	0	BTG1	4.73664e-123			FAM30A	0	SYNE1	5.52133e-218	LINC01781	0	PDE4D	6.23888e-109	B2M	1.77078e-234	DGKA	3.07074e-28	CRYBG1	4.45072e-13	HCST	1.10398e-135	2021-09-06	3.6745e-60	CALHM6	9.00734e-84	GZMM	7.84273e-30	PHGDH	1.76423e-123
INPP4B	3.78781e-239	SOCS1	2.59526e-185	SOCS3	2.51916e-155	CXCR5	0	CD7	0	IER2	7.14564e-123			HVCN1	0	S100A6	5.12469e-212	BLK	0	CCR6	1.24974e-108	ZEB2	2.33099e-228	PRDM1	6.09549e-28	CYTH1	6.47302e-13	SLC9A3R1	2.61912e-135	S1PR4	9.35896e-60	SLC9A7	1.31794e-83	ZC3HAV1	8.3126e-30	JCHAIN	1.74441e-122
GIMAP7	1.92688e-232	CD6	6.9563e-184	SESN3	4.15262e-151	NAPSA	0	DUSP2	0	ID2	1.1441e-121			NFKBID	0	ITGAM	3.64334e-203	SNX2	0	CERK	4.31067e-108	C12orf75	4.75108e-228	ICOS	9.9237e-28	CLK1	6.85362e-13	FHL3	4.55194e-134	GBP2	1.12514e-58	SWAP70	7.79813e-82	XCL2	1.54261e-28	CHST2	5.51992e-119
PHLDA1	7.65128e-232	TIMP1	3.66128e-183	C12orf57	1.30294e-147	SYNGR2	0	KLRF1	0	ZEB2	4.12743e-121			CD82	0	APMAP	1.9457e-198	CHPT1	0	ALOX5AP	6.31812e-107	LGALS1	2.82e-227	DUSP10	1.43682e-27	SYNE2	9.25534e-13	DUSP2	4.23902e-130	RAB37	5.25522e-58	C16orf74	1.68631e-80	S1PR5	4.91806e-28	IGLV3-1	2.44696e-117
TNFAIP3	1.71755e-231	TCF7	2.76872e-177	EIF3E	1.50157e-146	CD1C	0	C1orf21	0	PPP2R5C	5.66305e-121			VPREB3	0	TTC38	1.07611e-186	NCF1	0	GYG1	2.64886e-103	COL6A2	2.27101e-225	TXNIP	7.67367e-27	RBM25	1.96458e-12	IFITM2	1.09809e-125	MRPS6	1.14441e-57	FCRL5	9.26023e-79	MRPL10	5.05045e-28	KLHL14	2.04119e-107
RPS4Y1	2.21771e-231	PIK3IP1	1.82426e-173	RGS10	1.78705e-144	TSPAN3	0	TBX21	0	SAMD3	2.71268e-117			IGHA2	0	CYTOR	1.60497e-184	ALOX5	0	NR1D1	6.9022e-103	HLA-B	2.23034e-224	CARD16	2.41152e-26	CELF2	5.03773e-12	APMAP	1.54711e-125	SESTD1	3.44043e-56	RALGPS2	7.74104e-75	ZBP1	8.07311e-28	ISOC2	2.14154e-107
LMNA	2.76086e-227	PIK3R1	1.66137e-168	PRKCA	9.00856e-144	PDLIM1	0	HLA-C	0	H3F3B	2.79997e-117			PTPN6	0	CYBA	9.65445e-183	RUBCNL	0	TGFB1	1.62e-99	TTC38	1.53197e-222	SELPLG	4.62693e-26	CHD2	7.56219e-12	CD244	1.98151e-124	LIMS1	4.94869e-56	KMO	4.76751e-74	BHLHE40	1.83922e-27	SPATS2	5.01303e-107
PPA1	1.7049e-225	ZNF331	1.16875e-154	ITPKB	1.35383e-140	CCDC50	0	PTMS	0	IER5L	8.03849e-116			SEL1L3	0	CTSC	3.92998e-181	CCDC50	0	HCST	3.51852e-99	ITGB2	9.66964e-219	LAT	1.87354e-25	AHNAK	3.37108e-11	MT2A	2.06111e-121	ARPC5	5.52826e-56	HLA-DOA	7.25289e-74	SRGN	4.02336e-27	CLIC4	3.69063e-105
USP10	2.72021e-221	TMEM123	1.49857e-152	AQP3	3.53714e-140	TNFRSF13B	0	METRNL	0	PRKCH	1.02713e-115			TNFRSF13C	0	GAPDH	2.5007e-180	HLA-DMB	0	FKBP11	1.27367e-97	CD63	1.44219e-218	LCK	4.13082e-25	OGA	1.89484e-10	HOPX	7.66935e-120	PSMA4	1.18964e-55	VPREB3	2.60315e-73	DRAP1	4.6706e-27	IGHA1	6.95441e-103
TESPA1	1.13686e-219	CSRNP1	5.07915e-152	GIMAP7	1.27128e-134	LY86	0	TPST2	0	CXCR3	8.70518e-114			CTSH	0	PLEK	2.22094e-170	CD19	0	NFKBIZ	5.58727e-97	CD320	6.81016e-216	CNST	4.54017e-25	HIPK1	2.06788e-10	IKZF2	6.26468e-118	ARPC2	4.75437e-54	MTSS1	1.05892e-70	RAB5IF	5.05236e-27	ARID3A	3.97195e-98
FOS	8.74007e-218	ITPKB	9.16725e-152	LAT	6.96282e-131	TNFRSF13C	0	ARPC5L	0	UBE2S	9.77978e-114			CHCHD10	0	CFL1	1.03761e-168	ADAM28	0	FOS	3.20252e-96	HCST	1.57921e-215	RHBDD2	1.47383e-24	NFKBIZ	3.42463e-10	KIR2DL3	9.62549e-116	CD3D	3.39141e-53	KLF4	1.89043e-70	SYNE1	6.46392e-26	MANEA	6.41487e-98
SELPLG	3.98511e-217	DUSP5	2.63983e-149	FOXP1	2.23781e-130	POU2AF1	0	CD63	0	SERTAD1	1.13258e-113			IGHG2	0	CD81	9.9149e-166	PDLIM1	0	IFNGR1	1.09461e-91	CYBA	1.71782e-197	RASA2	2.03431e-24	TSPYL2	1.27177e-09	CEP78	3.66912e-114	RGS10	1.33703e-52	HHEX	3.59986e-70	C12orf75	8.3667e-26	SEC24D	7.95191e-97
TTC39C	5.76356e-213	SDCBP	2.78381e-147	MGAT4A	5.0604e-127	AFF3	0	SLC9A3R1	0	CALM1	4.32596e-113			SPI1	0	TPST2	1.53723e-163	COBLL1	0	S100A6	2.39889e-89	ABHD17A	4.95519e-191	NCF4	7.5132e-24	SFPQ	1.74091e-09	MLF1	3.47656e-113	SAMD3	3.08745e-52	IL4R	7.37957e-70	HOPX	3.46727e-25	LZTFL1	2.71498e-96
HSPA8	1.33137e-212	CD2	4.31696e-147	ITM2A	2.83158e-120	CD24	0	TGFBR3	0	JMJD6	7.9866e-113			POU2F2	0	RAP1B	4.77186e-163	SYK	0	GLRX	3.1046e-87	FLNA	1.37983e-189	TRAF3IP3	5.42319e-23	PNISR	2.53412e-09	TMSB4X	1.26886e-112	HSPB11	3.85794e-52	LAPTM5	8.42007e-70	PRSS23	9.89808e-25	KCNK6	5.85212e-96
ABRACL	8.53302e-209	CREM	4.6085e-141	HSPB1	5.60871e-118	IGHA1	0	SYTL3	0	IL21R	9.79643e-110			BAIAP3	0	ARPC2	6.17928e-162	CD40	0	SH2D2A	3.66301e-87	PFN1	1.02621e-179	TMEM123	2.40634e-22	CCT2	3.72797e-09	RASSF1	1.90251e-111	PPP1CA	4.64877e-52	TNFRSF13C	2.15231e-68	CD99	4.82133e-22	SLAMF7	7.45092e-95
ICAM2	4.711e-207	CD44	6.08177e-133	SH3YL1	9.599e-118	SPI1	0	PFN1	0	ARHGAP26	4.47338e-109			CIITA	0	CD3G	1.2032e-158	CD70	0	CD7	1.56892e-83	SLC9A3R1	2.33043e-175	GBP2	3.27869e-22	MBNL1	4.37026e-09	IFNG	2.02807e-110	ARPC3	6.81269e-52	CIITA	3.47747e-67	KLRD1	1.56307e-21	BHLHE41	2.49165e-94
CORO1B	2.99038e-206	FYB1	1.3025e-132	NELL2	1.11276e-114	COBLL1	0	SH2D2A	0	AOAH	2.92669e-108			MTSS1	0	LSP1	1.25252e-157	GNG7	0	PFKFB3	8.44957e-83	SPON2	6.64153e-174	CD4	5.2286e-22	MAP3K2	6.50935e-09	FGR	1.56658e-109	UCP2	1.27e-51	MZB1	7.92739e-64	VPS37B	4.53112e-21	RASGRP3	5.24511e-93
MDFIC	2.10346e-204	ARHGAP15	2.54257e-132	SGTB	4.87955e-113	IFNGR2	0	LAG3	0	TSPYL2	1.2461e-107			COBLL1	0	SSBP3	7.84132e-156	VPREB3	0	GADD45B	1.1931e-82	SH3BGRL3	2.92337e-171	ITK	2.69826e-21	SMG1	1.26893e-08	SRRT	4.44997e-109	TMSB10	1.67459e-50	FCRLA	4.31259e-62	ANXA2R	7.33115e-21	RRBP1	1.26941e-92
TRAT1	2.51789e-204	NINJ1	4.25931e-131	CHMP7	3.79316e-110	CTSH	0	CD81	0	DUSP1	9.16525e-100			TCF4	0	MYO1F	9.51364e-155	TNFRSF13B	0	SATB1	2.33919e-81	CD99	6.73334e-171	FOXP1	2.82956e-21	INPP4B	1.77521e-08	ENC1	2.81173e-105	GLRX	2.95725e-50	CD40	2.88789e-61	CDKN1A	1.86493e-20	FCRL5	2.85475e-91
RCAN3	2.46501e-202	SELENOK	4.60025e-131	SAMHD1	1.30457e-109	FCRL2	0	GSTP1	0	RNF125	3.42758e-97			ACP5	0	SAMD3	9.47866e-154	POU2AF1	0	NRIP1	8.51599e-81	PLEK	4.90448e-168	NSD3	1.14327e-20	HNRNPH1	6.91234e-08	HLA-A	7.0949e-100	ISG20	6.86296e-50	SNX22	4.133e-61	HLA-A	6.31149e-20	TNFRSF13B	6.22536e-91
SMDT1	1.79044e-195	NR3C1	2.84299e-130	CORO1B	5.6292e-109	SMIM14	0	IL32	0	TENT5C	2.54138e-95			FAM129C	0	TSEN54	6.60166e-152	MEF2C	0	CTSA	3.64665e-77	DSTN	6.46114e-162	CASK	1.64253e-20	STAT3	1.42088e-07	IL32	2.29809e-95	PPP1R18	1.14477e-49	BCL11A	1.94466e-59	FLNA	1.29609e-19	WIPI1	4.64382e-89
KLRB1	1.16558e-171	RILPL2	3.70045e-129	SFXN1	6.01343e-108	SNX2	0	PRKCH	0	NUCB2	3.47488e-93			SCIMP	0	SUN2	1.47745e-151	TSPAN33	0	LAG3	2.99696e-75	S100A4	2.12565e-159	S100A10	1.66865e-20	SIAH2	1.56669e-07	SAMD3	8.12486e-94	RNASEH2B	1.64223e-49	E2F5	8.67144e-59	ITGAM	2.28683e-19	LINC02384	1.57871e-84
ALOX5AP	1.67972e-165	GPR183	5.11437e-114	RNASET2	3.74691e-106	SNX3	0	ENC1	0	RUNX3	7.10255e-93			LAT2	0	AOAH	2.93054e-149	PAX5	0	AC245014.3	4.12973e-75	CD244	1.13973e-158	AC007952.4	1.92959e-20	USP36	1.69009e-07	CD63	1.0981e-93	CRTAM	8.15202e-49	PKIG	4.62863e-57	MID1IP1	3.04335e-19	ITM2C	1.38879e-83
JUN	1.16514e-153	FAM107B	2.84177e-112	SATB1	8.04507e-105	MEF2C	0	CD3D	0	MAFF	1.05549e-89			IFNGR2	0	SRGN	4.54451e-145	CD22	0	INTS6	1.91563e-73	TMSB4X	1.36554e-156	CYTOR	4.11342e-20	ADGRE5	1.69521e-07	TRGC2	1.24261e-92	TAP1	8.8235e-49	UBE2E2	5.53845e-57	MATK	6.68717e-19	IFNG-AS1	1.93398e-83
TSPO	2.97143e-153	RGS1	1.6613e-111	STMN3	8.11152e-103	BLNK	0	PTGDR	0	PITPNC1	5.6915e-89			HSH2D	0	ENC1	1.06846e-144	IGHA1	0	ZFP36L2	2.2171e-73	TGFB1	4.3141e-155	SLFN5	4.62801e-20	PDCD4	2.13263e-07	PPP2R5C	4.28706e-92	PHACTR2	9.65374e-49	SNX29	6.17591e-56	TGFB1	1.16598e-18	MYO1D	4.06995e-83
CTSA	1.01893e-149	ITGB1	7.18995e-109	MAML2	2.57147e-101	2021-03-01	0	ACTB	0	P2RY8	3.79412e-88			UVRAG	0	SLC9A3R1	2.41857e-144	LY86	0	WHRN	2.17125e-70	IFITM3	1.17107e-150	MAD1L1	6.19131e-20	ANKRD13D	3.02075e-07	IL2RB	3.52294e-90	CLIC1	2.01997e-48	GAPT	6.98048e-55	RNF149	2.97029e-18	CASP3	1.35246e-80
ANXA2	6.07968e-143	PIM1	1.23466e-91	NCK2	1.51136e-100	PRKCB	0	FGR	0	CYTOR	2.55551e-87			CD22	0	CALM1	1.36086e-141	PHACTR1	0	EFHD2	5.44023e-70	CFL1	1.62808e-148	TRBC1	8.80736e-20	KMT2C	3.70575e-07	PATL2	1.80764e-87	NOP10	1.9522e-47	SNX2	8.91299e-55	ITGB2	5.96729e-18	RHEX	4.85638e-79
TXN	8.34242e-138	TUBB2A	1.8781e-86	FLT3LG	3.05397e-100	BCL11A	0	FYN	0	H2AFX	4.58821e-87			TMEM156	0	LYAR	1.80914e-141	PLD4	0	ODF2L	2.92571e-69	IL32	5.35134e-147	CAMK4	1.12527e-19	CEMIP2	3.93633e-07	ITPRIP	3.0116e-87	PDZD11	5.43817e-47	SPI1	5.72321e-53	RNF19A	1.46527e-17	C11orf80	1.58725e-78
LGALS1	2.29376e-130	MYADM	1.67025e-41	ABLIM1	4.29669e-91	ADAM28	0	SRGN	0	TPST2	1.84122e-85			2021-03-01	0	APOBEC3G	1.11197e-139	CD24	0	TNFRSF25	7.29627e-67	CD300A	1.20579e-145	THEM4	1.17028e-19	HSPD1	4.68059e-07	HLA-B	4.19433e-85	CFL1	8.49535e-47	ADAM28	1.02911e-52	PTMS	2.04879e-17	DENND5B	6.14324e-77
PDE4D	1.99223e-124			TRAF3IP3	3.47467e-89	GRN	0	TGFB1	0	RGS1	4.59877e-85			PNOC	0	CLEC2B	1.12805e-139	SPIB	0	GZMM	4.58268e-66	GZMM	1.75518e-144	TRBC2	1.24251e-19	OGT	5.2427e-07	METRNL	7.7274e-85	NCOA1	1.58851e-46	CYB561A3	4.4254e-52	ADGRG1	3.25907e-17	PRDX4	1.198e-76
GLIPR1	5.98236e-107			CDKN1B	2.29274e-85	CIITA	0	SH3BGRL3	0	IL2RB	2.39117e-84			CD24	0	MYL12B	1.1724e-139	WDFY4	0	MAFF	6.90763e-63	PTGDR	1.25613e-143	SMCHD1	2.91015e-19	TMEM259	5.69668e-07	SLAMF7	5.61707e-84	ATP5F1C	9.03367e-46	STX7	7.92592e-49	PPP2R2D	6.76413e-17	FNDC3B	2.55051e-76
AL138963.3	8.97186e-100			CYLD	2.92994e-83	HVCN1	0	PECAM1	0	TGFB1	4.55863e-84			NAPSA	0	PTPRC	1.08219e-137	ANKRD33B	0	CXCR4	4.31783e-62	MXRA7	1.14496e-142	SGTB	5.93988e-19	ADD3	6.66285e-07	CYBA	3.7281e-83	SLC9A3R1	1.0842e-45	2021-03-01	1.50328e-48	LGALS1	1.04949e-16	CREB3L2	7.48244e-76
DDIT4	4.37088e-70			PIM2	3.65451e-67	PAX5	0	PTPRC	0	JUN	1.74382e-83			CCDC50	0	PAXX	7.72769e-134	RPS23	0	PARP8	5.09732e-62	ITGAM	4.08566e-136	MLLT3	1.19374e-18	RORA	7.89792e-07	ACTB	5.23931e-83	CARS	1.31984e-45	NEIL1	2.91389e-48	SH3BGRL3	2.29235e-16	AC012368.1	1.46848e-75
CITED2	5.327e-48					ITM2C	0	CD244	0	STK17A	2.70473e-83			ALOX5	0	METRNL	1.67413e-132	CTSZ	1.02035e-291	SLC7A5	1.0707e-61	CD52	6.16632e-135	CCM2	1.48278e-18	ILF3	8.82201e-07	EOMES	6.02986e-82	FCMR	5.96815e-45	FAM30A	3.03136e-48	ID2	2.6916e-16	MCEE	2.05197e-73
						SEMA4B	0	CYBA	0	NR4A3	2.97391e-83			FCER2	0	CD3E	2.31548e-132	EBF1	4.65162e-290	MAF	1.13224e-61	LITAF	2.56699e-133	TMEM173	2.76896e-18	ARHGAP9	9.11131e-07	SYNE1	6.87976e-82	PPIA	2.46368e-44	STAP1	3.23368e-48	S100A4	4.16754e-16	RHOQ	2.61484e-73
						LINC01781	0	EOMES	0	MIDN	3.7092e-83			CYBB	0	ARPC5L	1.64337e-131	FAM30A	4.42731e-288	PHLDA1	1.1915e-61	LINC02446	2.75357e-133	IL6ST	1.15185e-17	RNF114	1.10094e-06	PYHIN1	1.49516e-79	HDDC2	4.47938e-44	DIRC2	4.92203e-48	FCGR3A	5.09053e-16	PDIA4	3.19589e-72
						ACP5	0	CLIC3	0	CSRNP1	6.91775e-80			SYK	0	ID2	3.75078e-129	PAWR	2.31924e-280	TNF	9.63076e-61	TRGC2	8.37011e-130	ISG20	3.6e-17	ANKRD44	1.604e-06	MYO1F	6.97107e-79	LPXN	4.65881e-44	SMIM14	1.02755e-47	MAP3K8	8.56118e-16	LINC01480	9.2191e-72
						GPR183	0	CFL1	0	TBX21	5.78349e-79			NCF4	0	PPP2R5C	8.54846e-129	NRROS	4.81843e-278	HOPX	3.40425e-60	HLA-C	3.04004e-127	DOK2	5.33229e-17	IQGAP1	1.95031e-06	YBX3	5.15936e-78	FYB1	1.58773e-43	PMEPA1	1.31102e-47	TGFBR3	1.15429e-15	POU2AF1	7.71518e-69
						CD82	0	ABI3	0	LEPROTL1	8.04181e-78			PLCG2	0	MYL12A	4.84651e-127	JUND	1.05908e-277	LGALS3	1.31751e-59	S100A6	2.885e-126	UBE2B	1.33448e-16	APBB1IP	3.2834e-06	ARHGAP9	6.58602e-78	ZYX	1.71777e-43	STRBP	1.59522e-47	METRNL	1.36031e-15	AARS	1.29918e-68
						HERPUD1	0	CALM1	0	CLEC2B	4.15946e-76			AIM2	0	KLRG1	7.24857e-126	CKAP4	3.60012e-276	ZC3H12A	1.48699e-57	RPS4Y1	2.2415e-124	TNFRSF1B	1.34738e-16	PDE3B	4.17382e-06	CD99	2.08106e-77	CSTB	8.35518e-43	NFKBID	6.07828e-47	FCRL6	5.17799e-15	SSPN	1.94625e-68
						RUBCNL	0	HLA-A	0	ATP8A1	3.72749e-74			ARHGAP24	0	SYNE2	1.63879e-122	FCRL1	1.25567e-275	BTG1	2.31639e-57	CLIC1	4.97953e-124	ZYX	3.48825e-16	RBBP6	4.26964e-06	TPST2	2.07237e-76	WDR1	1.11099e-42	IFNGR2	9.49031e-47	C1orf21	1.41888e-14	GNG7	4.93086e-68
						CYBB	0	HLA-B	0	NELL2	6.33985e-74			CALHM6	0	SSBP4	1.16363e-121	PTMA	4.72862e-274	IER5	3.31734e-54	PLA2G16	2.75556e-123	PTGES3	3.49302e-16	TTC3	4.49433e-06	LITAF	1.85452e-73	AIF1	1.13799e-42	LY86	1.28438e-46	CLEC2B	1.46532e-14	CPNE5	5.9869e-68
						NFKBID	0	B2M	0	SELENOK	4.54865e-73			SNX22	0	IL32	8.52221e-121	PLEKHG1	5.07853e-274	CCDC107	1.86975e-52	MYL12A	3.28758e-120	TPR	4.25739e-16	DDX3X	5.14202e-06	ID2	5.90409e-72	EZH2	1.49234e-42	FCHSD2	7.37355e-46	THEMIS2	2.17503e-14	MEF2C	6.00357e-68
						SMARCB1	0	LYAR	1.88155e-301	WIPF1	1.64715e-72			HLA-DOB	0	RAB5IF	1.94815e-119	RPS8	3.87923e-273	CD69	2.98488e-52	SAMD3	6.99165e-119	EPB41	4.42853e-16	ATP2B1-AS1	6.87601e-06	CFL1	7.91256e-71	FKBP1A	2.15029e-42	EIF2AK3	2.23341e-45	PLA2G16	2.44794e-14	SIL1	2.25228e-67
						PLCG2	0	MYL6	3.90966e-300	HSP90AA1	2.79872e-70			PPP1R14A	0	YWHAQ	6.61181e-119	SNX9	1.91381e-269	SRSF7	1.04167e-51	SYNE1	5.37336e-115	CHST11	8.38524e-16	KLF9	8.59558e-06	PTPRC	1.19561e-69	MYL6	2.62316e-42	TSPAN33	4.16049e-45	ABHD17A	5.94388e-14	SH2B2	2.66692e-67
						TNFSF9	0	CTSC	1.46237e-298	SRRT	3.98192e-70			FCRLA	0	CHST12	4.25732e-116	TSPAN3	9.61713e-267	PRNP	2.7088e-50	CEP78	4.41159e-113	EID1	2.61386e-15	CFLAR	8.93293e-06	TSEN54	6.93819e-69	GGCT	3.13726e-42	EAF2	3.3744e-44	CD81	7.86983e-14	EDEM2	2.85424e-65
						GNG7	0	PAXX	2.74473e-284	CCNH	4.72305e-70			DDAH2	0	ADRB2	1.31111e-115	ORAI2	9.92e-266	TC2N	2.8722e-50	SPN	9.73601e-113	CD2	1.63243e-14	DDX46	1.35425e-05	SLA2	1.8408e-68	SKA2	1.65074e-40	TCF4	5.63294e-44	SPON2	1.99284e-13	CKAP4	3.52325e-65
						FCRL1	0	PPP2R5C	6.51056e-284	AKNA	1.23853e-69			TSPAN3	0	SYTL3	1.49605e-113	BCL11A	3.14068e-261	KDSR	2.23922e-48	ARPC2	3.42015e-112	MAP3K1	1.77987e-14	AUP1	1.83736e-05	PLAC8	6.09157e-64	MT1X	5.72395e-40	CXXC5	6.6085e-44	APOL6	4.45701e-13	TRIO	2.12595e-64
						SEL1L3	0	CLEC2B	1.44444e-283	GLCCI1	6.83102e-68			IGHG1	0	RUNX3	1.51505e-112	PPFIBP2	4.98977e-261	COL6A2	5.16549e-48	S100A10	2.51143e-110	SIRPG	7.43536e-14	USP3	1.92943e-05	CALM1	1.17237e-63	HAUS1	8.611e-40	SNX9	7.14056e-44	GAPDH	8.40791e-13	SRPRB	3.4201e-64
						WDFY4	0	PTP4A2	1.18608e-281	MT2A	1.70661e-67			RAB31	0	MYL6	2.98706e-111	PRKCB	4.88967e-259	APOL3	4.36909e-47	CD7	8.21013e-110	PSIP1	1.43823e-13	RASGRP2	2.09039e-05	LYST	6.64734e-63	ATP5F1E	9.74212e-40	LAT2	7.7506e-44	GNA13	1.01143e-12	AC078883.1	2.93989e-63
						PHACTR1	0	SLAMF7	1.46216e-281	CBLB	2.60519e-67			BLNK	0	CD3D	6.17113e-111	FADS3	1.36361e-255	PRDM1	8.90657e-46	PTPRC	1.37112e-108	NDUFV2	3.15722e-13	KTN1	2.722e-05	SH2D2A	7.78519e-62	LGALS9	3.24637e-39	CXCR5	4.33293e-43	MFSD14A	1.48943e-12	HYOU1	9.32735e-63
						CAPG	0	ARPC2	1.06157e-280	C12orf75	2.46278e-66			SEMA4B	0	ITGAL	9.92388e-110	PLCG2	9.28868e-252	CDC42EP3	1.54011e-45	APMAP	1.12104e-107	GLCCI1	7.88411e-13	GLUD1	2.8548e-05	MXRA7	1.17501e-61	PSMB8	3.65327e-39	CYBB	1.37444e-42	EHD4	3.17173e-12	TXNDC15	1.45089e-62
						BASP1	0	GNG2	1.1639e-279	GADD45A	4.83827e-65			FGD2	0	GSTP1	1.11229e-109	MAPK8IP3	1.94261e-236	IVNS1ABP	2.32693e-44	PATL2	4.97575e-107	HMGB2	1.04272e-12	RBMS1	2.93786e-05	TOX	3.05505e-61	COX5A	4.3698e-39	EIF1B	2.10433e-42	RAP1B	5.10204e-12	PDK1	4.35338e-62
						ORAI2	0	CD99	1.86277e-267	PARP8	4.99438e-63			AFF3	0	SLA2	9.38891e-102	RELB	2.70253e-235	SRSF3	3.05203e-44	LYAR	5.45712e-104	IRS2	1.24997e-12	DEF6	2.94477e-05	PLA2G16	3.39745e-61	GNG5	1.59452e-38	ADK	4.97407e-42	N4BP1	8.15775e-12	DCPS	8.81778e-62
						FCMR	0	CD300A	1.85968e-264	CD7	1.48486e-62			RPS11	0	MRPL10	1.54305e-100	RBM38	1.61938e-234	ZFP36L1	3.31374e-44	DOK2	4.97623e-103	TRAC	1.77191e-12	PER1	3.23388e-05	CD300A	9.67817e-61	ATP5MF	1.61224e-38	GNG7	1.62102e-41	ARPC5L	8.42875e-12	TRAM2	1.34702e-61
						FAM30A	0	TIGIT	4.34783e-263	CEBPB	2.37794e-62			GSN	0	ACTB	1.91988e-100	PMEPA1	3.7202e-233	PNP	8.02697e-44	MYL12B	1.5846e-102	CDR2	2.78031e-12	AC026979.2	3.66128e-05	DUSP1	1.75725e-60	PSMB10	1.78023e-38	TCTN1	7.26029e-41	CBX4	1.02361e-11	GALNT2	1.79607e-61
						POLD4	0	ITGAL	4.10364e-260	ZC3H12A	9.77215e-62			OSBPL10	0	S100A10	4.71046e-98	MAP3K8	3.30639e-230	ATF7IP2	9.27858e-44	MYO1F	2.34529e-101	MAT2B	2.84643e-12	CSNK1A1	4.72187e-05	SERTAD3	2.69066e-60	LMNB1	1.96905e-38	SYK	2.27034e-40	HAUS3	1.45995e-11	CLPTM1L	1.81436e-60
						SP110	0	ARHGAP9	1.25286e-259	AL118516.1	1.46677e-61			TMEM154	0	SERTAD3	1.253e-97	FAM49A	7.6671e-230	PAXX	1.09086e-43	METRNL	6.16402e-101	AC243960.1	1.80136e-11	PPP3CC	5.49894e-05	HLA-E	5.93222e-59	MCUB	2.39666e-38	RPL18A	2.4206e-40	S100A10	1.53839e-11	BTK	2.22733e-59
						EZR	0	RASSF1	4.05534e-257	ARAP2	4.42608e-61			BCL11A	0	IER5L	3.28965e-97	PIM3	1.06831e-229	ZFP36	2.77343e-43	ABI3	9.47517e-101	GLRX	4.00098e-11	PCM1	6.00375e-05	SERTAD1	1.73826e-58	MT-CO1	3.35666e-38	ALOX5	3.26253e-40	CD3E	2.26884e-11	GMPPB	2.28632e-59
						FGD2	0	RAP1B	2.02881e-256	ZNF331	5.60383e-58			KYNU	0	GTF3C1	2.10978e-95	RPS11	6.3118e-229	YWHAQ	3.25132e-43	CD247	3.49224e-100	CALM3	8.50722e-11	TRIM28	7.12787e-05	C12orf75	1.3298e-57	ILK	3.61655e-38	BTK	6.89143e-40	PRDM1	2.45766e-11	HDLBP	3.52546e-59
						PTPN6	0	PIK3R1	9.81689e-256	IFRD1	9.87316e-57			HHEX	0	ARL4C	6.21964e-95	SPI1	4.85063e-224	CD81	5.16456e-43	ITGB1	9.36658e-99	CORO1B	1.04418e-10	TIAL1	7.16843e-05	SRGN	1.47906e-57	TRAPPC1	4.71707e-38	CAMK2D	3.67597e-39	CITED2	2.47904e-11	C16orf74	4.34607e-59
						BCL2A1	0	SAMD3	1.46669e-254	SIPA1	1.13945e-56			CD80	0	GNG2	1.08187e-92	TNFSF9	1.31286e-221	IL32	2.5448e-42	SUN2	9.45218e-99	HNRNPLL	1.24119e-10	ZNF207	7.47662e-05	SUN2	5.42712e-57	DYNLL1	1.24112e-37	FOXP1	4.22845e-39	CDK17	4.14557e-11	WARS	1.0165e-58
						CHCHD10	0	TSEN54	2.75207e-253	ATG2A	1.65651e-55			FCRL1	0	PTPRE	3.46736e-92	RPS5	1.90184e-218	RAB18	7.36075e-42	PPP2R5C	7.29816e-97	CASP8	5.24234e-09	DDX24	0.000105573	PMAIP1	1.18305e-56	TCF7	1.2492e-37	FGD2	8.50364e-38	LYAR	9.66461e-11	STT3A	1.47936e-56
						GGA2	0	IFITM1	2.21997e-252	MED15	4.41558e-53			EBF1	0	RARRES3	5.61183e-92	UBALD2	9.29234e-212	HSPA5	1.80327e-41	ACTB	1.13262e-93	ASXL1	4.71897e-08	ZAP70	0.000152404	ITGAM	5.84319e-56	H3F3A	1.4624e-37	ARHGAP24	1.73334e-35	HCST	1.37474e-10	MPST	2.49782e-56
						NCOA3	0	GUK1	2.36017e-252	IL10RA	1.47765e-52			PKIG	0	CD52	9.12411e-91	FCRLA	1.02734e-211	MAPKAPK2	5.08481e-41	IFNG	1.98936e-93	BTG3	8.91662e-08	SON	0.000194034	ADRB2	1.87064e-55	DECR1	2.44268e-37	JUND	2.77489e-35	TNFAIP3	1.40194e-10	OAS1	4.20961e-56
						NCF4	0	LPCAT1	1.21763e-249	TIPARP	1.66876e-52			FCGR2B	0	IFITM2	8.82802e-90	PRDM2	2.29509e-211	RBL2	1.40664e-40	CD3G	3.18973e-93	AC245014.3	5.64059e-06	HERC1	0.000249824	RAB5IF	1.18851e-54	MRPL51	5.70444e-37	SEMA4B	1.18716e-33	BCL2L11	5.89325e-10	SCARB2	1.39433e-55
						IGHD	0	CD3E	1.35746e-246	PGRMC2	2.18086e-52			BTK	0	CD320	2.73551e-89	NUAK2	9.35247e-211	Z93241.1	1.48692e-40	ZAP70	4.35247e-92	SAT1	2.00415e-05	VPS37B	0.000273222	IER2	3.16487e-54	CALM3	6.63559e-37	TLE1	3.98773e-33	PTPRE	8.20687e-10	BLNK	2.62058e-55
						CHPT1	0	RARRES3	4.07091e-243	CDK17	4.79352e-52			CD70	0	IFITM1	2.88674e-86	E2F5	5.50836e-210	TOB1	1.40796e-39	RASSF1	3.6633e-89	ATP2B1-AS1	0.00059831	MYO1G	0.000334625	APOBEC3G	2.9096e-53	CARD16	7.56394e-37	HIP1R	3.04447e-32	SSBP3	3.37253e-09	TP53INP1	3.23327e-55
						PKIG	0	PYHIN1	8.29225e-242	KPNA2	2.82662e-51			RUBCNL	0	FYN	3.70187e-85	OSBPL10	7.20768e-201	PIP4K2A	2.81311e-39	RAP2A	5.037e-89			TRIM22	0.00036543	PRKCH	1.51653e-52	CERS6	8.78037e-37	GUCD1	3.74669e-32	S100A6	4.20356e-09	CCDC32	8.59299e-55
						NRROS	0	LSP1	1.77698e-240	HIST1H4C	8.91416e-51			SMAGP	0	MYO1G	4.635e-85	CALHM6	7.28522e-200	DDIT4	2.81324e-39	IER5L	2.21236e-88			ZEB2	0.000453681	MBP	1.64437e-51	GPX7	1.14568e-36	POU2AF1	6.1521e-32	YWHAQ	5.52371e-09	EML6	2.34848e-54
						ARHGAP17	0	IFNG	3.41278e-240	MCL1	2.02267e-50			GAPT	0	KLF3	1.06185e-84	RIPOR1	6.94455e-197	STOM	1.42915e-38	LLGL2	2.83219e-88			EIF5	0.000494222	RPS26	9.2242e-51	H2AFV	3.06605e-36	RAB30	1.21026e-31	GSTP1	7.50506e-09	LTK	4.34899e-53
						OSBPL10	0	RUNX3	7.62107e-240	CREM	3.92209e-48			PAX5	0	BIN2	1.90466e-81	RGS2	5.29808e-196	NINJ1	1.72808e-38	CHST12	5.92413e-86			MPHOSPH8	0.000524786	CD3D	1.23452e-50	LAMTOR2	5.76183e-36	POLD4	1.58006e-31	PPP2R5C	8.48566e-09	COL4A4	5.26812e-53
						LAT2	0	TOX	4.60948e-237	SURF4	4.82704e-48			WDFY4	0	LCP1	3.296e-81	CD79B	2.30419e-195	XBP1	1.00174e-37	SSBP3	1.21025e-85			TAOK3	0.000575687	LYAR	1.66881e-50	LGALS3	6.02291e-36	AGPAT5	2.41114e-31	CCDC85B	1.00886e-08	ZBP1	2.54731e-52
						MKNK2	0	BIN2	1.0736e-235	TUBB4B	1.68298e-46			NEK6	0	LLGL2	8.90473e-81	PDE4B	2.61612e-193	CD247	4.48126e-37	IL2RB	9.06698e-85			TP53I13	0.00073361	GNG2	2.3856e-50	COA3	7.02522e-36	FCMR	3.5361e-30	CYBA	1.18001e-08	CRELD2	2.96972e-52
						CD72	0	SLC15A4	1.35954e-232	TRBC1	3.91019e-45			SH2B2	0	CD247	1.20348e-80	NCOA3	5.39873e-193	SPTY2D1	3.46161e-36	PTMS	2.83072e-83			U2AF2	0.000849999	LCK	2.40555e-50	DGKA	8.77411e-36	BLK	5.43241e-30	PTGER4	1.83787e-08	SSR3	4.00335e-52
						CTSS	0	FLNA	4.75556e-231	SLC38A2	3.0619e-44			TSPAN33	0	ACTN4	1.3011e-76	CTSH	1.8e-191	LCP1	5.1435e-36	DHRS7	3.47014e-83			RANBP2	0.000899781	ZAP70	2.92792e-50	GBP1	9.33929e-36	PDLIM1	7.36606e-30	GUK1	3.15307e-08	PLPP5	5.76787e-52
						CD40	0	CD3G	1.06023e-223	HSPE1	3.21715e-44			LYPLAL1	0	PTP4A2	2.13066e-75	GNA12	5.91215e-191	AUTS2	2.63572e-35	CALM1	4.59867e-83			TMED4	0.000935831	GTF3C1	4.69203e-50	SEM1	1.35764e-35	RNF141	2.28653e-29	RUNX3	3.64647e-08	SLC38A5	7.50131e-51
						SNN	0	PLA2G16	1.79147e-223	FAM173A	9.51341e-43			HLA-DOA	0	DNAJC1	2.30072e-75	LAPTM5	4.92938e-190	CASP1	6.9425e-35	SSBP4	3.06968e-82			SNHG15	0.000982777	PAXX	1.56114e-49	AES	1.53869e-35	PLEKHG1	2.94527e-29	ITGAL	4.60696e-08	TXNDC11	8.98643e-51
						NBPF14	0	MRPL10	5.26718e-223	CITED2	1.20697e-42			CLIC4	0	RNF166	2.89483e-74	POU2F2	1.09514e-188	GATA3	5.08727e-34	TSPAN32	7.3162e-82			ACADVL	0.0010229	PECAM1	1.72391e-48	SIT1	3.01559e-35	ORAI2	8.34234e-29	SH2B3	4.7743e-08	LMAN1	2.47622e-50
						TSPAN33	0	MYO1F	6.28694e-223	CBX4	1.15149e-41			LARGE2	0	PPP1CA	6.3487e-74	TOR3A	1.77468e-188	PDCD4	7.50446e-33	LSP1	5.97752e-81			ARHGAP25	0.00109105	UBB	1.13777e-47	IFI16	3.15619e-35	OTUD1	3.38001e-28	MXRA7	5.85415e-08	MANF	4.9153e-50
						IGHG3	0	HLA-E	1.63862e-217	LDHA	2.897e-40			LYL1	0	TNFRSF1B	1.79054e-73	CYBB	7.07335e-186	PIM1	4.36909e-32	DBI	2.08866e-80			GGNBP2	0.0011282	SERPINB6	6.88526e-47	SERF2	3.51891e-35	FCRL3	3.44722e-28	CCDC88C	6.93977e-08	EDEM1	2.13369e-49
						TTN	0	IL2RB	1.95622e-211	TUBB2A	1.91139e-39			TLE1	0	ZAP70	1.1918e-72	EEF2	1.77494e-184	MGAT4A	3.05575e-31	SLAMF7	4.20964e-80			REL	0.00121877	DGKZ	1.59897e-46	PPP4C	4.27888e-35	PNOC	4.45824e-28	GABARAPL1	1.38386e-07	MLEC	4.47166e-49
						SP140	0	MYL12B	2.58906e-211	B3GNT2	6.95858e-33			SLC2A6	0	PATL2	9.50503e-72	PKIG	5.2539e-182	RPS6KA3	1.36845e-30	MYO1G	3.58946e-79			CAST	0.00201318	HSPA5	1.47144e-45	PPM1G	4.5988e-35	TAPT1	1.34832e-27	JMJD6	1.43936e-07	EIF2AK3	2.11599e-48
						HSH2D	0	ZAP70	3.64288e-204	HNRNPLL	9.56485e-33			IRF5	0	PXN	1.29742e-71	ARHGAP25	1.75834e-181	VSIR	6.01537e-29	ADRB2	5.64025e-79			SERINC1	0.00207067	MYL12A	7.23755e-45	ATG3	5.91222e-35	DUSP1	1.96469e-27	CAST	1.47579e-07	SELENOS	2.685e-48
						GRB2	0	G6PD	2.04537e-203	MYADM	5.01347e-29			TXNDC5	0	SPN	8.87929e-70	CIITA	1.41487e-178	P4HB	7.30966e-29	SYTL2	1.97269e-78			RICTOR	0.00219253	MAPRE2	4.81512e-44	SPTBN1	8.99997e-35	PRKCE	2.57972e-27	MT-ATP8	1.53905e-07	COBLL1	1.12922e-47
						PIKFYVE	0	GABARAPL1	3.71783e-203	CHMP1B	7.00227e-28			USP6NL	0	RASAL3	1.93001e-69	SMARCB1	2.98741e-177	PMAIP1	1.14826e-26	ITGB7	2.23142e-78			SMARCC1	0.00254623	ARPC5L	7.50297e-44	CNIH1	1.14319e-34	APLP2	5.72982e-27	LAG3	2.94047e-07	PRDM1	1.26471e-47
						SYPL1	0	RAB27A	4.15036e-203	SLC7A5	8.60048e-26			SCPEP1	2.78781e-303	MSN	2.2879e-69	MZB1	1.18094e-175	CTSC	1.89449e-25	CTSC	4.44106e-78			DDX21	0.00285811	RARRES3	8.72409e-44	TIMM8B	2.20708e-34	EBF1	1.11993e-26	ITPRIP	3.17625e-07	SDF2L1	2.97498e-47
						JUND	0	SYNE2	3.06627e-202	RGCC	2.24204e-18			UBE2J1	4.99581e-300	PRKCH	1.52283e-68	RAB11FIP1	6.62064e-173	FOSB	2.37239e-24	RAP1B	5.36926e-76			IRF1	0.0034786	G6PD	4.47735e-43	ATP5MC2	2.3034e-34	CD55	5.32052e-26	ADGRE5	3.62884e-07	SEC11C	4.03816e-47
						LAPTM5	0	UBB	1.14412e-196					TFEB	1.45662e-297	DSTN	3.53156e-67	SEL1L3	1.35097e-171	RHOF	3.12422e-23	CD3D	1.3539e-75			SRRT	0.00352619	CD3G	5.60651e-43	NUDT5	2.40094e-34	CTSZ	1.09917e-25	RORA	4.77742e-07	C11orf24	5.32277e-47
						HLA-DOB	0	2021-09-07	7.02525e-196					MZB1	2.87999e-296	ANXA1	1.27312e-66	CD55	3.51052e-171	DNAJA1	8.27436e-23	LPCAT1	1.55828e-74			ARID4B	0.00412629	PITPNC1	1.42767e-42	MRPL14	3.26464e-34	PRKCB	1.77185e-25	MXD4	5.57644e-07	DPAGT1	8.05038e-47
						FCRL3	0	TRG-AS1	2.98246e-193					RHBDF2	2.29858e-286	ITGB1	9.99611e-66	FTL	1.98621e-168	RARA	7.59774e-22	TGFBR3	2.78884e-74			ANAPC5	0.00455632	CAMK2N1	1.71264e-42	CD2BP2	4.30624e-34	TSPAN3	1.75505e-24	PFN1	5.75725e-07	COPB2	5.58503e-46
						STRBP	0	SLA2	2.28474e-192					HIPK2	7.73895e-285	DOK2	4.58878e-65	LY9	1.19499e-167	PER1	1.86216e-21	MYL6	8.14338e-71			IRF2BP2	0.00466647	DOK2	1.99899e-41	SLFN5	5.3541e-34	RPL15	7.22179e-24	UAP1	5.95969e-07	UBE2J1	2.19506e-45
						PLEKHG1	0	SIPA1	6.67674e-191					TCF3	1.03875e-279	PYHIN1	6.71399e-64	BCL2L11	1.26134e-167	BRD2	1.93103e-21	PAXX	2.41725e-70			PHF20	0.00514514	GABARAPL1	3.18152e-41	COX6B1	7.83998e-34	TSC22D3	1.81066e-23	MYO1F	6.34482e-07	TMEM214	4.63897e-45
						OTUD1	0	RAB5IF	4.65233e-189					MIS18BP1	1.89079e-273	GUK1	4.54087e-63	FCGR2B	2.13664e-167	CITED2	3.9795e-21	ITGAL	3.083e-70			TTC39C	0.00597812	FYN	2.19196e-40	LSM2	8.55439e-34	LTA4H	7.45322e-23	ENC1	6.40313e-07	SLC35B1	5.17118e-45
						SIGLEC10	0	PITPNC1	9.05772e-187					CHPT1	3.149e-269	CD63	4.94471e-63	ODC1	2.34204e-161	UBE2S	2.61398e-20	GSTP1	4.76327e-70			CDK17	0.00606614	MIDN	2.62126e-40	MYL12A	1.18553e-33	DGKD	8.24478e-23	MCTP2	7.94353e-07	PREB	3.82702e-44
						RPS11	0	LCP1	4.02206e-186					ARPC3	4.73287e-269	RORA	1.92515e-62	HIF1A	2.91846e-158	LDHA	1.35759e-16	ADAM8	6.45931e-70			EPS15	0.00665675	ACTN4	1.25056e-39	GTF2H5	1.61628e-33	ARHGAP17	1.09894e-22	PCGF5	8.21788e-07	SETBP1	5.57181e-44
						PNOC	0	LCK	3.54668e-185					CXCR5	7.04979e-266	SH2D2A	2.00653e-62	BCL2A1	1.83745e-157			CYTOR	7.81345e-70			FYN	0.00695072	ABI3	2.33378e-39	SESN3	3.59756e-33	CXCR4	2.73202e-22	SAR1A	9.13902e-07	MYBL2	5.79767e-44
						REL	0	SERTAD3	9.9829e-183					RPLP1	1.38799e-260	TUBA1B	1.87835e-59	KDM6B	1.19742e-151			ARPC5L	7.69205e-69			AKAP17A	0.00717813	RAC2	2.43294e-39	NAP1L4	4.10081e-33	ZCCHC7	3.79499e-22	SUB1	1.15647e-06	ERLEC1	7.12612e-44
						IGHG1	0	SERF2	6.81476e-178					GUCD1	5.14955e-257	CLIC1	1.32196e-58	RPL9	9.88466e-149			RARRES3	2.95219e-67			UBQLN1	0.00816144	SPN	8.33716e-38	NDUFA12	8.16695e-33	ZNF318	1.83187e-21	PSMA3	1.29488e-06	IGKC	7.34542e-44
						KDM4B	0	ACTN4	9.36398e-177					SMARCB1	8.91672e-256	TSPAN32	1.32693e-58	BCL3	4.36183e-147			PPP1CA	5.80807e-67			TOX4	0.00895893	GADD45B	1.38969e-37	COA6	8.87743e-33	POU2F2	7.15803e-21	TUBA4A	1.34983e-06	TCF4	7.95772e-44
						MAPK8IP3	0	LYST	7.53792e-171					SLC25A6	2.19348e-254	RASSF1	5.07863e-58	CD82	5.04493e-146			TSEN54	9.45371e-64			SPCS3	0.00976401	HSP90AA1	2.71847e-37	MCM3	1.25962e-32	TRAK1	1.889e-20	ISG20	1.42997e-06	TMEM208	9.41395e-44
						CALHM6	0	SERPINB6	1.67488e-169					BCAS4	8.00205e-249	DBI	2.50576e-57	RAB30	2.51581e-145			BIN2	1.40375e-63			SPOCK2	0.0106956	CHST12	7.7033e-37	ATP5MC3	1.74816e-32	AREG	1.06196e-19	GNG2	1.58364e-06	BASP1	1.62615e-43
						IFT57	0	MYL12A	1.85239e-168					BCL2A1	2.13378e-248	TFDP2	2.16551e-55	SEMA4B	3.68172e-144			DNAJC1	2.14824e-63			SRSF10	0.0109385	BIN2	1.9461e-36	TRAC	1.82883e-32	KDM4B	1.23653e-19	ORAI1	2.49328e-06	TIFA	6.45566e-43
						BTK	0	SUN2	2.54761e-168					CD52	5.22777e-242	BSG	4.55397e-55	EIF1B	5.39295e-141			ACTN4	6.70161e-63			TCF25	0.0111558	BTN3A2	4.60358e-36	BEX3	2.97923e-32	SNX3	1.26616e-19	LITAF	2.58346e-06	SYVN1	8.9563e-43
						TUBB6	0	HSP90AA1	7.24486e-167					NT5C	3.64941e-235	MYBL1	3.7718e-52	IFT57	3.32468e-139			SH2D2A	1.11038e-62			ATXN2L	0.0122215	NCR3	1.51446e-35	OAS2	3.50739e-32	FAM3C	1.73086e-19	SSBP4	2.62576e-06	HSH2D	1.00535e-42
						DENND5B	0	CCNH	1.03768e-165					OAZ1	8.16703e-234	2021-09-07	4.8149e-52	UBC	2.07042e-137			ATP2B4	2.58327e-62			PITPNC1	0.013469	VAV3	6.79091e-35	MRPL16	7.41689e-32	FCGR2B	3.11032e-19	PAXX	4.93753e-06	HM13	1.29377e-42
						BACH1	0	AGTRAP	1.71494e-163					EEF2	2.98468e-226	SERTAD1	5.85352e-52	SYPL1	3.68136e-137			LY6E	1.86694e-61			CCNH	0.0137897	DHRS7	8.25534e-35	ITGAE	8.07548e-32	PLD4	3.43789e-19	SELENOK	5.5798e-06	FKBP2	2.10467e-42
						MEF2A	0	MXRA7	1.82186e-158					DRAM2	5.5506e-217	LCK	1.45525e-51	FCHSD2	4.09728e-136			SLA2	3.65326e-61			CCR7	0.0174626	C1orf162	1.20666e-34	CSK	1.10632e-31	PLEKHA2	3.71171e-19	SYTL3	7.49367e-06	ST6GALNAC4	7.91121e-42
						ARPC3	0	FAM49B	1.19504e-157					TAGLN2	2.2599e-213	AKNA	1.62702e-51	CMTM6	2.69365e-133			LCP1	4.51377e-61			WDR33	0.0177938	ITGAL	1.93347e-34	RCSD1	1.21241e-31	CD24	3.71468e-19	FYN	8.51508e-06	MYDGF	1.32045e-41
						CPNE5	0	HSPA5	1.28982e-157					LAPTM5	1.2617e-212	MT2A	2.27454e-51	DDX21	2.05358e-131			GK5	6.13166e-61			AAK1	0.0191294	SASH3	4.23062e-34	SMC4	1.47003e-31	TAGAP	4.62606e-19	DBF4	9.83907e-06	SLC39A7	2.933e-41
						EBF1	0	CLIC1	6.13157e-155					MKNK2	3.82487e-210	IGF2R	2.28112e-51	MTSS1	3.46616e-131			PXN	6.46569e-59			SMAP2	0.0225032	LPCAT1	6.81391e-34	LDHB	3.19941e-31	CD69	4.76763e-19	LY6E	1.508e-05	CLECL1	2.95088e-41
						BACE2	0	STOM	1.19185e-154					DAPP1	1.07529e-208	ARRB2	9.92388e-51	NR1H2	3.65922e-131			MCTP2	2.50355e-57			PREX1	0.0243995	TGFBR3	6.92375e-34	CAP1	4.30058e-31	BACH1	2.10584e-18	MAPKAPK2	1.5879e-05	MCUR1	9.90104e-41
						E2F5	0	PPP1CA	1.31775e-153					UNC93B1	8.09951e-208	ZYX	1.29091e-50	LONRF1	4.05432e-130			ANXA1	6.77002e-57			DDX18	0.0244142	RGS1	1.38827e-33	LEF1	5.9344e-31	RPS11	2.1698e-18	IFITM1	3.10016e-05	SEL1L3	3.0336e-40
						RAB11FIP1	0	NCR3	3.07517e-153					RHOQ	7.44965e-207	CDK17	1.44662e-50	HVCN1	2.02075e-127			GTF3C1	7.00441e-57			RABGAP1L	0.0253347	PPP1CA	2.6869e-33	CHCHD5	7.00072e-31	BTG1	2.39439e-17	FBXO32	3.72671e-05	MAGT1	3.60008e-40
						STX7	0	SSBP4	5.62819e-153					STRBP	1.90231e-204	RNF213	5.4688e-50	AMFR	8.2124e-127			YWHAQ	1.83507e-56			KDM6A	0.026183	ARHGAP26	3.97515e-33	BRK1	7.67276e-31	MT-CO1	3.60334e-17	CFL1	3.75411e-05	SEC14L1	5.55428e-40
						MPEG1	0	ID2	1.70245e-152					TOR3A	2.50153e-203	ATP2B4	6.39532e-50	SLC25A6	1.04491e-125			GNPTAB	3.78078e-56			RNF44	0.0272781	BHLHE40	4.48453e-33	IKBKE	1.00209e-30	ARPC3	3.69101e-17	NAA50	3.83807e-05	KLHL6	7.83894e-40
						PARP15	0	SSBP3	1.9434e-151					DUSP22	2.36159e-200	JMJD6	1.16375e-49	CHCHD10	1.15644e-124			BHLHE40	4.5253e-56			TECR	0.0319042	2021-09-07	1.34532e-32	PSMA5	1.18521e-30	RPS5	6.27005e-17	AC016831.7	3.98959e-05	FBH1	1.03782e-39
						CLECL1	0	ZBTB38	3.26914e-151					FCHSD2	2.74591e-199	LTBP4	6.33165e-49	MOB3A	1.87561e-124			AGTRAP	1.6887e-55			BHLHE40	0.0330192	AC044849.1	4.43983e-32	GPKOW	1.75388e-30	TUBA1A	7.89683e-17	MAF	6.53953e-05	TIMM8B	3.4693e-39
						TBC1D9	0	ATP8A1	4.48043e-151					PIKFYVE	1.01868e-197	AHNAK	1.27445e-48	PELI1	5.925e-121			SASH3	5.28107e-55			SNRPA1	0.0348826	JAZF1	8.32016e-32	GAPDH	1.7858e-30	RFTN1	8.7383e-17	HLA-F	7.21975e-05	PPIB	4.00493e-39
						FCER2	0	WIPF1	5.90563e-151					ANXA4	7.86684e-197	CAPNS1	4.31026e-48	RPL13A	2.5119e-120			ANXA6	5.80439e-54			MED15	0.0402527	AGTRAP	1.02978e-31	AP2S1	2.43964e-30	PLCG2	1.24714e-16	TNIK	7.78775e-05	B4GALT3	8.39718e-39
						DUSP22	0	SPN	8.06283e-150					RPL13A	2.4845e-189	LDHA	1.64331e-47	ZNF331	3.50214e-120			SELPLG	9.29304e-54			SYAP1	0.0438341	JUN	1.26148e-31	PSMB3	3.6703e-30	PELI1	1.53863e-16	APMAP	0.000100039	ADA2	4.67598e-38
						SETBP1	0	NUCB2	2.16794e-149					SYPL1	1.87764e-187	TUBA4A	4.65772e-46	PRDM4	3.55688e-120			CAST	7.27105e-53			G3BP2	0.0464264	PIP4K2A	4.18887e-31	UBE2L6	5.21312e-30	LIMD2	3.49502e-16	JAZF1	0.000139066	SEC61A1	6.76659e-38
						MZB1	0	TPM3	8.18505e-149					PRDM4	5.08349e-187	GBP5	9.08643e-46	MANBA	7.74042e-120			SLC15A4	9.37772e-53			SDR39U1	0.0468834	PTPRE	6.07948e-31	UQCR10	5.63124e-30	SCPEP1	8.60026e-16	RAB5A	0.000141935	TMEM156	7.33017e-38
						SIPA1L3	0	MBP	6.24672e-147					SNX3	9.37222e-187	SCP2	2.29922e-45	ICAM1	5.65308e-119			RASAL3	1.70332e-52					RHOB	9.51307e-31	KCNN4	7.36226e-30	RBM38	1.0199e-15	SDF2L1	0.000146045	CALU	7.45266e-38
						TFEB	0	PSMB9	7.6149e-145					TP53INP1	1.34817e-186	AUTS2	2.54171e-45	EEF1B2	1.09189e-118			SRGN	2.02044e-52					CD7	1.07775e-30	ENO1	8.18191e-30	CHPT1	1.38377e-15	AC004687.1	0.000154739	CCPG1	1.0895e-37
						RASGEF1B	0	MYO1G	5.28906e-144					FAM49A	1.87352e-186	CALR	3.033e-45	SNX3	5.9691e-117			TRBC2	2.73107e-52					DENND2D	3.57343e-30	POLR2G	8.55665e-30	SYNGR2	3.19194e-15	DSTN	0.000154953	FKBP11	1.23495e-37
						CBFA2T3	0	AUTS2	1.67308e-138					CYB561A3	1.92192e-181	PPP3CC	3.11371e-45	FOXP1	1.75637e-116			NDUFB2	4.24395e-52					HSPE1	4.81149e-30	BRD7	9.67094e-30	IQGAP1	5.63178e-15	ATP8A1	0.00016426	DEF8	1.72905e-37
						FADS3	0	PTPRE	1.91422e-138					SP110	7.99687e-181	ZBTB38	7.72963e-45	NFKB2	2.9543e-116			PTPN12	4.47562e-52					LLGL2	7.51822e-30	CDC25B	1.55567e-29	APPL1	8.87256e-15	ZNFX1	0.000169488	TPD52	2.64431e-37
						UNC93B1	0	PDIA3	6.90791e-136					TESC	4.41263e-180	SRSF2	2.42336e-44	RRAS2	4.19673e-114			SYTL3	5.23089e-52					RAP1B	8.51562e-30	NDUFB3	1.83665e-29	SNHG7	1.15912e-14	PLIN2	0.000171456	SMC4	6.83749e-37
						FCHSD2	0	RASAL3	1.08271e-134					ORAI2	4.67523e-178	MIDN	2.49084e-44	GGA2	1.39984e-113			PSMB9	1.24077e-51					RAB37	1.29543e-29	MRPL37	1.93327e-29	SIPA1L3	1.1713e-14	LSP1	0.000193568	SEL1L	8.39174e-37
						C16orf74	0	CEMIP2	1.39433e-134					ADK	7.0584e-175	ZBP1	5.54856e-44	SQSTM1	3.95297e-113			GAPDH	1.76574e-51					GSTP1	1.31546e-29	JPT1	2.026e-29	PARP14	1.32633e-14	RNF166	0.00022533	OSTC	1.29891e-36
						AIM2	0	SRSF2	1.59399e-132					SKAP2	1.16677e-173	MXD4	6.47717e-44	CHD7	5.6874e-113			RUNX3	3.06423e-51					ADGRE5	1.39749e-29	TBC1D10C	2.63782e-29	LAIR1	1.54283e-14	MYO1G	0.000358196	CD79A	1.51572e-36
						BCAS4	0	SERTAD1	5.54605e-132					EZR	4.07661e-170	NFATC2	1.11295e-42	UVRAG	3.31671e-110			WDR1	3.82683e-50					ACTG1	2.36263e-29	CD99	3.34237e-29	SECISBP2L	3.67316e-14	KLRG1	0.000404151	GMPPA	1.73877e-36
						HLA-DOA	0	APOBEC3G	9.66076e-131					TRAK1	4.22564e-170	DGKZ	2.32629e-42	NAPSA	3.14484e-108			CDK2AP2	6.13735e-50					C11orf21	2.60654e-29	SUMO2	4.14518e-29	REL	3.79775e-14	NRBP1	0.00041883	HSP90B1	3.14663e-36
						MCM5	0	TMA7	1.60887e-130					CHD7	5.1605e-167	DHRS7	7.00199e-42	CAPG	3.18387e-104			SERPINB6	4.4278e-49					PIK3R1	3.13397e-29	PSMD13	4.69277e-29	TCF3	7.29129e-14	RIOK3	0.000430896	ELL2	4.21619e-36
						PAWR	0	BZW1	4.48296e-130					ATP2B1	3.42385e-165	FOSL2	1.54298e-41	STRBP	4.79147e-103			PSME1	8.24579e-49					CDK17	8.39086e-29	NUDT1	5.39883e-29	SMC6	1.86629e-13	RABGAP1L	0.000472875	SLC1A5	4.91308e-36
						SLC2A6	0	CHST12	2.13874e-129					FTL	1.8053e-164	IDH2	2.34176e-41	PPIF	6.67717e-103			ACTG1	8.91944e-49					ARPC2	2.7233e-28	LYST	1.038e-28	RHOB	4.7983e-13	ZC3H12A	0.000511974	COPG1	5.96172e-36
						USP6NL	0	SUB1	2.80944e-129					SP140	8.3161e-161	PTPRJ	3.07565e-40	ST6GALNAC4	1.42926e-102			CORO1A	1.20277e-48					TUBA4A	3.87439e-28	NDUFS2	1.59224e-28	MTPN	6.5493e-13	PIK3R1	0.000558268	ARMCX3	7.72381e-36
						HDAC9	0	DBI	6.22239e-129					PARVB	5.7642e-160	DIP2A	5.18978e-40	KDM4B	1.70301e-101			TIGIT	7.05765e-48					CTSC	4.03112e-28	PTTG1	1.70069e-28	EBLN3P	6.71565e-13	REL	0.000560972	KDELR2	8.92082e-36
						TRAK1	0	S100A6	1.81709e-125					AMFR	1.0337e-159	DNAJB6	2.05434e-39	SNHG7	2.58806e-101			LAG3	9.86352e-48					FLOT1	5.27594e-28	CLDND1	1.73001e-28	TMEM156	7.45484e-13	PRELID1	0.000602133	IGHG3	2.93965e-35
						DAPP1	0	PKN1	2.03809e-125					SHMT2	9.27708e-156	CCDC88C	3.23369e-38	SIPA1L3	5.71485e-101			ZBTB7A	1.11212e-47					CDK2AP2	7.69473e-28	TXNDC17	2.09675e-28	UVRAG	7.46925e-13	SAMD3	0.000757434	NANS	4.70431e-35
						SNX10	0	CAP1	3.63651e-124					HIP1R	1.15167e-154	CD2	6.04348e-37	ARL4A	7.17371e-100			CD3E	3.07675e-47					PPP1R18	9.2648e-28	ABRACL	2.16651e-28	ARL4A	1.17832e-12	PICALM	0.0014287	DNAJB11	1.52658e-34
						RIPOR1	0	MSN	5.56467e-124					CTSS	1.72231e-153	AGTRAP	1.81253e-36	NBPF14	8.50196e-100			CAP1	3.41425e-47					H2AFX	1.46228e-27	TACC3	2.42859e-28	ITPR1	2.37004e-12	FOSL2	0.00146376	PDXK	4.23973e-34
						EAF2	0	VAV3	2.53525e-123					CYBA	1.30451e-152	MAP3K8	3.59434e-35	ETV6	3.94843e-99			ZBP1	3.77916e-46					TPM3	3.05914e-27	ANXA2R	2.81693e-28	VAV3	2.67134e-12	IFITM3	0.00149255	TLE1	5.13153e-34
						SKAP2	0	RNF213	4.12759e-121					PRDM2	1.21249e-151	COL6A2	4.09927e-35	PTPN1	6.38928e-98			PYHIN1	7.44582e-46					FAM49B	4.33527e-27	PARVG	3.71509e-28	MAP3K8	4.49557e-12	KDM6A	0.00196198	SSR4	6.0083e-34
						EEF2	0	ANXA6	4.74264e-121					LSP1	8.64991e-151	RAC1	4.46132e-35	GRB2	4.95216e-97			PTPN4	9.14117e-46					WIPF1	8.74676e-27	HMGA1	4.17693e-28	SMAP2	4.98194e-12	TSEN54	0.00212135	SPCS2	1.19633e-33
						SMC6	0	CBLB	5.58416e-119					LHPP	3.49534e-150	PRMT2	1.88144e-34	ATP6V0C	2.4084e-95			NDUFB7	1.38045e-45					ARL4C	9.21742e-27	SUB1	7.82227e-28	FADS3	8.01296e-12	PPP3CC	0.00280968	ZNF593	7.93443e-33
						GAPT	0	PXN	8.5646e-118					TTN	2.30346e-148	KCNAB2	3.47931e-33	HIP1R	1.14241e-94			ARL4C	2.37133e-44					NFATC3	1.04269e-26	CLTA	8.39588e-28	LINC01215	8.07133e-12	STK17A	0.00281226	PLCG2	1.33598e-32
						PEA15	0	MYBL1	7.37341e-117					POLD4	1.73377e-144	NDUFB7	3.67277e-33	NFKBIE	5.30322e-93			CAPNS1	2.80599e-44					ZBTB38	1.92066e-26	IDH2	8.41811e-28	RHOQ	1.16315e-11	ARPC2	0.00317499	HSPA13	1.53233e-32
						PMEPA1	0	SKAP1	7.66959e-117					RIPOR1	4.68063e-143	IQGAP2	1.80666e-32	LDLRAD4	2.25735e-91			AC116366.3	4.75535e-44					FLNA	2.38844e-26	YIPF3	1.07435e-27	RRAS2	2.94523e-11	LLGL2	0.00320888	XBP1	2.05698e-32
						NBPF10	0	DNAJB6	3.82051e-116					EIF2AK3	2.75949e-140	CAP1	4.03031e-32	HSH2D	2.77652e-91			AHNAK	5.03148e-44					NR4A2	3.23134e-26	EIF4E2	1.23383e-27	ADAM19	3.18967e-11	GLCCI1	0.00335044	USO1	3.35916e-32
						CDCA7L	0	DNAJC1	4.62564e-116					ANKRD13A	8.19688e-140	ITGB7	7.37157e-32	EPN1	5.62693e-91			TFDP2	7.8744e-44					CBX4	4.09534e-26	STK26	1.23464e-27	PXK	3.5676e-11	CD247	0.00335596	ADAM19	5.89452e-32
						DDAH2	0	TSPAN32	5.82721e-116					EEF1B2	1.03146e-139	PPP1R18	9.80536e-32	CYB561A3	1.7999e-89			NCR3	2.97473e-43					IER5L	1.21613e-25	ATP5IF1	1.65564e-27	H3F3A	4.11378e-11	CD3G	0.003789	CCNC	6.89508e-32
						RNF141	0	CALR	1.58696e-115					DNAJC10	7.61621e-139	POMP	1.19042e-31	BACH2	1.9718e-89			SERTAD3	6.2492e-43					ANXA6	1.72135e-25	CCDC28A	2.21992e-27	FOSB	4.13836e-11	IDH2	0.00425259	PDIA6	8.81674e-32
						QRSL1	0	LLGL2	2.6573e-114					HERPUD1	1.63834e-138	ORAI1	1.31345e-31	BCAS4	3.98187e-89			FBXL6	7.72327e-43					CCND3	1.90303e-25	EVL	2.49389e-27	TPD52	4.99575e-11	RAB9A	0.00430907	ACSS1	8.94101e-32
						LYL1	0	RHOA	6.86784e-114					NCOA3	3.07043e-137	CCNH	8.89235e-31	GPR183	1.54689e-88			STOM	3.03134e-42					NEU1	2.02747e-25	RBX1	3.24745e-27	TMEM243	5.26201e-11	RAB2A	0.00452939	HIPK2	1.07833e-31
						FAM49A	0	TLN1	5.24209e-113					MAPK8IP3	3.25832e-137	ZBTB7A	2.70824e-29	PWP1	2.53509e-87			CRIP1	1.89571e-41					MFSD10	2.76081e-25	LRMP	3.68106e-27	PPP1R15A	7.64719e-11	STAT4	0.00472603	FUT8	1.34009e-31
						PIK3AP1	0	DOK2	8.66592e-112					LONRF1	1.97983e-134	PTPN4	2.88938e-29	PIM2	4.95536e-87			ELOB	2.12444e-41					VASP	2.93622e-25	PDHB	5.54335e-27	HERPUD1	1.00107e-10	HSP90B1	0.00473987	SPCS3	2.47793e-31
						NR4A1	4.46375e-301	PSME1	1.05475e-111					MEF2A	3.71537e-134	MMP24OS	4.4758e-29	TWISTNB	7.33432e-87			FMNL1	2.48773e-41					RUNX3	3.81973e-25	CMTM7	6.47956e-27	BASP1	2.32601e-10	SYNE2	0.00481091	TYMP	9.19792e-31
						TMEM154	2.3729e-300	PTPN7	1.16832e-111					LTB	4.02086e-134	MFSD10	9.58271e-29	RNASET2	4.92792e-86			RAB5IF	3.03891e-41					TGFB1	5.60311e-25	PARP1	7.59527e-27	LY9	2.63725e-10	ACTG1	0.00638959	YIF1A	2.4459e-30
						PRDM2	8.19957e-293	POMP	1.0279e-110					CAMK1D	2.78293e-133	CEBPB	6.82397e-28	PIP4P1	2.98953e-84			MFSD10	1.05798e-40					PDIA3	5.69051e-25	SH3BGRL3	9.36087e-27	TMEM154	4.47692e-10	CDKN2D	0.00665969	PAPSS1	4.99796e-30
						FTL	7.35283e-290	SRP14	4.72899e-110					SMIM14	3.53412e-131	DIAPH1	3.11663e-27	ITM2C	3.01859e-84			GUK1	1.38578e-40					TPI1	8.70806e-25	MRPS12	1.47265e-26	DUSP5	5.61927e-10	SF3A2	0.00686874	PPP1R14A	7.87621e-30
						SGPP1	5.83773e-288	DGKZ	6.30713e-110					CNPY3	2.81793e-130	SELPLG	7.61134e-24	CNPPD1	6.96981e-84			ANXA5	3.1249e-40					SRSF7	3.30111e-24	SH3GLB1	1.47873e-26	IFT57	7.47734e-10	POMP	0.00702226	FABP5	1.62525e-29
						PRKCE	2.36896e-283	PPP1R18	3.87411e-108					UQCRH	7.29631e-130	SRRT	2.55266e-17	PARP14	2.14384e-82			TPI1	3.80575e-40					GSE1	7.79509e-24	NEK7	1.63643e-26	AC007384.1	1.05464e-09	TSPAN32	0.00763916	IFI35	2.65952e-29
						COTL1	2.81695e-281	STAT4	5.99213e-108					MAP3K8	4.69779e-127	TRBC1	2.94083e-15	SPINT2	2.979e-81			BLOC1S1	4.74979e-40					AC116366.3	1.05735e-23	TWF2	2.05917e-26	HSH2D	1.08942e-09	DUSP10	0.00812583	ALG5	3.05682e-29
						DNAJC10	7.68098e-281	SASH3	8.55747e-108					VEGFB	1.74144e-126			PIKFYVE	6.46633e-81			PPP1R18	1.26577e-39					RNF166	1.37036e-23	APOBEC3C	3.27667e-26	GGA2	1.45053e-09	PYHIN1	0.00815338	SFT2D1	4.79259e-29
						TOR3A	2.10706e-277	ZBTB1	8.72933e-108					FAM96A	1.56372e-122			GRN	1.05766e-79			C11orf21	2.757e-39					MYL12B	2.45349e-23	SLAMF6	5.83168e-26	RCSD1	1.8846e-09	POLR2K	0.00899635	SAR1B	1.29793e-28
						RIC3	1.98939e-275	PTPN22	4.2446e-105					MCM5	2.95393e-122			LAMTOR5	1.35978e-78			CCND3	6.07955e-39					LCP2	2.47111e-23	MYL12B	6.79902e-26	DMXL1	2.6093e-09	CD63	0.00938695	DNAJC3	2.32276e-28
						PXK	1.58301e-274	ARF6	5.25276e-105					PLP2	1.67754e-121			RARA	5.13369e-78			CD81	3.42983e-38					HSPA8	3.65342e-23	DBI	7.62865e-26	CAMK1D	5.81904e-09	NFE2L2	0.00960031	TCF3	2.44625e-28
						CSGALNACT1	2.74744e-272	ADGRE5	5.50816e-104					PPIA	7.65571e-121			PEA15	1.96043e-76			VSIR	4.81416e-38					GIMAP4	3.97895e-23	BIN1	8.55394e-26	FNIP1	6.74274e-09	BTG3	0.012509	PRDX3	2.50651e-28
						RHBDF2	8.67367e-272	RNF166	1.27848e-103					BACH1	9.9408e-121			RIC3	3.87367e-76			SERPINB1	6.44063e-38					IFITM3	4.47694e-23	PSMB2	9.52967e-26	COQ7	6.81527e-09	MYL12B	0.0132049	LGALS3	3.01109e-28
						DRAM2	6.62011e-270	DHRS7	1.38112e-103					NBPF14	2.20125e-119			TRAF3	2.60944e-75			ZYX	6.60865e-38					GUK1	9.40818e-23	S100A10	1.34851e-25	PTPN6	1.19497e-08	TGIF1	0.0153652	IGLC2	3.7868e-28
						LRMP	8.18563e-269	TFDP2	6.88513e-103					PLEK	2.80622e-119			NR4A2	2.91362e-75			EMP3	7.82423e-38					CLIC1	1.19739e-22	YWHAH	1.43353e-25	SELL	1.35884e-08	MLF2	0.0155689	LMAN2	5.08943e-28
						HIP1R	2.28612e-266	HCLS1	2.51356e-102					CRIP2	2.588e-118			NCF4	4.20598e-74			PTPRE	8.96423e-38					ATP8A1	1.79578e-22	IBTK	1.49202e-25	KIAA0040	1.36036e-08	PLEK	0.0159289	PDLIM1	6.18597e-28
						SHMT2	7.31388e-266	GNAI2	3.10359e-102					AFTPH	6.52604e-117			HSP90AB1	2.19995e-71			RPS6KA1	9.01761e-38					MRPL10	4.39263e-22	GZMA	1.89526e-25	FOS	1.58181e-08	LCP1	0.0171612	CHID1	6.57204e-28
						UVRAG	2.68519e-263	MAP3K8	1.39645e-101					ARID5B	2.9507e-114			MIDN	1.75893e-70			BSG	1.25546e-37					NEAT1	4.41876e-22	HDAC7	2.25523e-25	ZFP36L1	1.67864e-08	PDIA3	0.0174104	CTSH	6.69368e-28
						FAM96A	2.01154e-262	BHLHE40	1.84361e-101					TRAF4	2.1238e-113			MAP3K1	1.39593e-69			PTPN22	1.50249e-37					MYADM	6.44424e-22	YWHAB	2.35538e-25	DAZAP2	2.24454e-08	COL6A2	0.0174373	RPN1	7.10786e-28
						RNASET2	3.83156e-262	ELOB	2.34842e-101					ZNF581	1.69257e-110			RHOB	3.65098e-69			SCP2	8.81131e-37					CEBPB	9.44594e-22	POP4	2.43596e-25	SLC37A1	2.63836e-08	LYSMD2	0.0192261	ACP5	8.15796e-28
						TCF3	6.36599e-260	IDH2	1.01633e-100					RELB	4.72246e-108			PRR7	3.84224e-69			IDH2	2.43409e-36					SYTL3	1.02495e-21	RAB27A	3.33777e-25	CD52	3.38026e-08	HSPA5	0.0193758	SPCS1	8.14834e-27
						AMFR	6.8632e-260	AKNA	1.25869e-99					SMAP2	7.53249e-108			ANKRD13A	4.52376e-69			CDC42EP3	3.58298e-36					MAFF	1.27138e-21	FKBP3	3.94554e-25	LYST	3.45726e-08	CBLB	0.01984	SLC38A10	9.4143e-27
						PELI1	3.75944e-259	BSG	3.34733e-99					IFT57	1.73286e-107			SH2B3	8.88357e-68			G6PD	4.26236e-36					ATM	1.792e-21	ADH5	4.93448e-25	CYBA	4.29176e-08	HIF1A	0.0218475	PERP	1.9314e-26
						CNPY3	3.37657e-255	VAMP5	6.61364e-99					MTPN	3.67963e-107			NFKB1	2.20944e-67			LCK	4.54224e-36					TRAC	2.29644e-21	MPG	6.99404e-25	LMBRD1	7.24001e-08	DUSP5	0.0233875	NXPE3	2.08719e-26
						UBC	7.10761e-251	GYG1	4.37362e-97					COTL1	1.07293e-106			ARRDC2	3.57254e-67			LGALS3	1.18229e-35					CLEC2B	4.00195e-21	EOMES	7.40638e-25	BCAS4	8.89827e-08	AHNAK	0.0254054	CCDC167	3.35878e-26
						SAV1	5.29505e-250	IER5L	4.10456e-96					TCEA1	2.29511e-106			CSGALNACT1	4.73927e-67			UCP2	2.41207e-35					PTP4A2	4.21474e-21	ANXA2	7.99493e-25	UNC93B1	9.29824e-08	CD320	0.0280232	NCOA3	3.40818e-26
						ODC1	7.42792e-250	ITPRIP	4.61189e-95					PARP1	3.25544e-106			TAGAP	8.90961e-67			CPD	3.28586e-35					PRKACB	4.38434e-21	NDUFV2	2.16191e-24	CTSS	9.66537e-08	KLF3	0.0341201	MTHFD2	3.70372e-26
						SNX9	1.36453e-249	MAPK1	1.5273e-94					RNASET2	1.14036e-105			MCM5	9.82014e-66			IGF2R	3.64129e-35					STAT4	4.55273e-21	EPSTI1	2.34442e-24	DRAM2	1.05817e-07	SIAH2	0.0345578	MESD	1.64108e-25
						CYBA	2.19771e-249	TUBA4A	1.55728e-92					CD53	9.29687e-105			RHOG	3.20165e-65			RAC1	4.6457e-35					MCL1	4.58647e-21	PSMB9	2.47256e-24	JUN	2.27187e-07	ARID5A	0.0400899	IGHG1	2.01218e-25
						MTSS1	5.04899e-245	MAPRE2	1.70792e-92					PEA15	4.06056e-104			TRAK1	6.73026e-65			PSMB10	6.46463e-35					RASAL3	4.72763e-21	PYCARD	2.71813e-24	CIRBP	2.94415e-07	GBP5	0.0449618	SEC61B	2.1211e-25
						RHOQ	1.18294e-244	MIDN	1.96947e-92					ITSN2	2.60726e-103			ZFAS1	5.50707e-64			KLRG1	7.52093e-35					AC016831.7	2.51644e-20	DNPH1	3.21653e-24	ZNF24	3.66708e-07	IFITM2	0.045924	FAM30A	3.86446e-25
						PLEKHO1	8.29237e-243	JAZF1	2.02799e-92					SNN	6.05951e-103			DUSP22	3.04829e-61			RNF213	7.94401e-35					RAB27A	2.9327e-20	CD28	3.48663e-24	MDM4	6.49974e-07	BIN2	0.0460669	GPR25	5.84828e-25
						ANKRD13A	1.88708e-242	WDR1	5.65506e-92					REL	8.80958e-102			KLF10	3.17757e-61			GNB2	1.02644e-34					IGF2R	3.79954e-20	NDUFS6	4.14423e-24	MANBA	7.479e-07			LINC01781	7.95078e-25
						DMXL1	1.07512e-240	H3F3B	1.24309e-91					ZFP36L1	1.20018e-100			UBE2I	3.90839e-60			SYNE2	1.47628e-34					SH3KBP1	5.93545e-20	IL16	5.16822e-24	MEF2A	7.9814e-07			DDOST	1.1565e-24
						MAP3K1	2.22043e-239	IRF1	9.55194e-90					CSNK1G3	1.56644e-100			ACP5	1.65089e-59			ARPC5	1.77544e-34					IQGAP2	1.09958e-19	TIMM13	7.64171e-24	JAZF1	1.09835e-06			NCF1	2.38183e-24
						RAB30	7.70414e-238	SIRT2	3.11555e-89					CLASRP	8.16735e-100			VEGFB	7.7165e-59			PRELID1	3.34087e-34					PTPN4	3.84901e-19	PHLDA1	1.2286e-23	REPIN1	1.12703e-06			P4HB	3.74064e-24
						TPD52	8.70827e-238	RAB37	3.33252e-89					LRMP	2.68998e-99			SINHCAF	9.45597e-59			CD53	5.19615e-34					GLTP	5.63906e-19	PSME2	1.79227e-23	TRA2A	1.50693e-06			ARSA	1.07126e-23
						ATP2A3	1.77529e-237	ATG2A	7.55873e-88					GGA2	4.56292e-99			VOPP1	7.56448e-58			RAC2	1.97844e-33					SH2D1A	6.02006e-19	TIPRL	1.82246e-23	PHTF2	1.61606e-06			AQP3	1.27157e-23
						ST6GALNAC4	1.98076e-236	CD247	8.99361e-88					WASHC4	8.15691e-98			KRAS	1.38668e-57			CLEC2B	1.30308e-32					BRD2	1.16352e-18	TRPS1	1.99474e-23	ATF7IP	1.79309e-06			IGLC3	1.27217e-23
						GSAP	4.1195e-235	RBM8A	1.78959e-86					SPINT2	3.83275e-95			PTP4A1	7.69018e-57			MSN	1.81565e-32					SKAP1	1.28629e-18	CBLB	2.04551e-23	TBC1D1	2.28065e-06			CXXC5	1.54378e-23
						CEP170	6.92811e-234	PRMT2	6.79526e-84					H3F3A	4.47535e-95			SMIM14	1.56896e-56			TMEM59	2.1086e-32					UBE2S	1.64351e-18	STAT1	2.07721e-23	RERE	2.69715e-06			RIC1	2.88791e-23
						PLAC8	8.55675e-231	FKBP11	9.29033e-84					RAB11FIP1	5.45756e-95			RHBDF2	1.94367e-56			CAPN2	5.42698e-32					MAPK1	3.26508e-18	SELPLG	3.68284e-23	CHRAC1	2.86404e-06			MGAT1	3.07777e-23
						CAMK1D	2.03411e-229	FOSL2	1.54616e-83					PPP1R15A	1.9332e-94			SAT1	2.53542e-55			PDIA3	7.27573e-32					BSG	3.97536e-18	PYM1	5.07778e-23	HMGN2	3.50033e-06			EDEM3	3.51923e-23
						VEGFB	3.35178e-229	PRKACB	4.51851e-83					UBE2I	2.96196e-91			RAB21	1.65911e-54			IQGAP2	2.64081e-31					CALM2	7.50579e-18	ADA	6.38457e-23	BIRC3	3.61759e-06			TMED9	4.26018e-23
						SNHG7	9.82289e-227	UBE2E3	6.51842e-82					PWP1	2.99747e-91			WASHC4	3.22786e-54			GIMAP4	5.79423e-31					SLC38A2	8.96845e-18	WIPF1	8.20048e-23	PDE4B	4.25342e-06			SCFD1	5.82657e-23
						MANBA	5.38632e-225	IQGAP1	1.04934e-81					PNISR	3.3545e-91			RHOH	6.20751e-54			STARD3NL	7.87506e-31					IFRD1	1.5167e-17	DEF6	1.00375e-22	DNAJC10	4.86831e-06			CD27	6.25828e-23
						MYC	2.188e-224	MAFF	7.82768e-81					MAP4K4	1.2802e-89			NGLY1	1.27616e-53			HIST1H1E	1.35568e-30					ARF6	1.58902e-17	OPTN	1.47916e-22	STX5	5.29614e-06			LMO4	1.30078e-22
						PARP14	6.42877e-223	STK10	8.13242e-79					ODC1	4.57709e-89			HIST1H1E	1.65265e-52			VAMP8	1.37068e-30					RAB29	1.6466e-17	URM1	1.48855e-22	SHMT2	7.87814e-06			CCDC50	1.73145e-22
						CD52	1.61054e-221	MT2A	3.67363e-78					TKT	2.01581e-88			ATP6V0D1	1.75674e-52			MRPL10	3.78777e-30					CALR	1.72154e-17	ATP5MG	1.91936e-22	RABEP2	8.21831e-06			TFRC	2.17761e-22
						MIS18BP1	2.19495e-221	ATP2B4	3.70382e-78					NAP1L1	2.43545e-88			ZBTB24	2.91588e-52			TUBA1B	4.77819e-30					SIPA1	3.83953e-17	2021-09-01	2.12836e-22	WASHC4	8.33268e-06			SSR1	2.89556e-22
						ADAM19	1.3417e-218	GNG5	8.96073e-77					UCP2	2.46528e-87			ZBTB20	3.07526e-52			FLOT1	5.32665e-30					BTG2	4.89667e-17	HPRT1	2.3867e-22	ITSN2	8.68561e-06			YIF1B	3.9411e-22
						PARP1	1.5721e-217	AKIRIN2	1.10305e-76					RPS20	4.70498e-86			ZFP36L1	6.49121e-51			MAPK1	9.13983e-30					CISD3	5.02173e-17	GMCL1	2.50902e-22	RASGRP2	8.94343e-06			SEC13	4.14741e-22
						IKZF3	1.62008e-215	CAPN2	1.22503e-76					LTA4H	2.85292e-82			NAMPT	9.20003e-51			ARHGAP9	1.81327e-29					NUCB2	7.09146e-17	CD53	2.5097e-22	DTNBP1	9.71089e-06			YIPF3	1.0666e-21
						WASHC4	3.18384e-213	VASP	3.20379e-76					CLIC1	3.81369e-82			ARHGAP17	2.35632e-50			MBP	2.24478e-29					AKNA	8.54463e-17	CHMP5	2.9266e-22	MAP4K4	1.339e-05			GLCCI1	1.37815e-21
						PPM1K	2.96599e-212	NDUFB7	4.30184e-76					SINHCAF	4.71009e-80			CAMK1D	1.52665e-49			2021-09-07	5.86232e-29					POLR2A	8.90292e-17	ARPC1B	3.13821e-22	SP100	1.41782e-05			SUB1	1.45925e-21
						NT5C	6.81091e-212	MVD	1.53523e-75					NFKB2	1.46196e-78			CCR7	2.97712e-49			RAB1B	8.37394e-29					CCDC88C	1.02504e-16	EID1	5.41252e-22	FOXO1	1.69159e-05			HERC2	1.75532e-21
						MTPN	3.8478e-208	LMAN2	2.56244e-75					RHOB	4.5022e-78			TAGLN2	9.66696e-49			MAD2L2	2.13273e-28					APOL6	1.18134e-16	WAS	6.36596e-22	BLOC1S2	1.74652e-05			MEI1	2.3884e-21
						SNX29	1.89978e-207	PSMB10	2.12311e-74					MAP3K1	7.63044e-78			FYTTD1	1.02389e-48			GNG5	2.27165e-28					RFTN1	1.37782e-16	TMEM179B	6.51643e-22	EZR	1.92299e-05			AKR1A1	3.04824e-21
						PPP1R15A	1.29628e-205	CISD3	5.61441e-74					LMBRD1	7.23356e-73			JMJD1C	3.46656e-48			S100A11	2.34165e-28					MSN	1.45098e-16	RALA	6.64851e-22	CSNK1G3	1.98769e-05			SRP54	4.32365e-21
						GUCD1	1.6948e-204	FLOT1	5.77477e-74					RASGRP2	1.03984e-71			CTSS	4.32977e-48			JAZF1	3.30704e-28					RGS2	2.13962e-16	MXD4	7.10452e-22	SH3BP5	2.06947e-05			CANX	4.73335e-21
						PHKB	3.28934e-202	ARRB2	3.59665e-72					FCMR	1.13223e-71			GGNBP2	8.46387e-48			TXNIP	4.04302e-28					CSK	2.49991e-16	EVI2B	7.56782e-22	GABPB1-AS1	3.25789e-05			ISG20	5.87863e-21
						FOXP1	3.71788e-202	PTPRA	7.13458e-71					DBNL	8.15968e-71			RCN2	1.01823e-47			ANXA2	1.08632e-27					CFLAR	3.16357e-16	HDAC1	8.81857e-22	RIC1	3.73905e-05			ATP13A1	1.68873e-20
						LAMTOR5	4.10353e-198	RNPEPL1	1.88056e-69					CMTM6	1.19528e-67			MYC	1.27503e-47			AC004687.1	1.2741e-27					FBXW5	3.21354e-16	LAP3	1.28641e-21	SELENOH	3.73989e-05			HSD17B8	2.51689e-20
						NGLY1	5.25611e-198	BTN3A2	2.57383e-69					LY9	5.2759e-66			APPL1	2.62389e-47			KLF3	1.51701e-27					AL118516.1	4.82424e-16	ELOB	2.13303e-21	FOXN3	3.83291e-05			RPN2	2.52185e-20
						ST6GAL1	1.21794e-197	TMEM109	2.4146e-68					MARCKSL1	4.41306e-63			IDI1	7.09353e-47			HMGN3	1.90554e-27					UBE2E3	5.05238e-16	SLC25A5	2.24986e-21	CLEC2D	4.86695e-05			OTUD1	2.70264e-20
						TRAF4	1.38845e-197	HIST1H1E	2.99222e-67					GRASP	1.27942e-62			AP3S1	4.76984e-46			WDR83OS	1.97983e-27					DNAJA1	5.06849e-16	ARRB2	2.54014e-21	HIF1A	4.88944e-05			GRN	3.69665e-20
						ARHGAP25	3.25282e-196	IGF2R	8.84428e-67					CRIP1	1.49347e-41			ATP2B1	5.79854e-46			TLN1	2.88348e-27					CDKN2D	5.29198e-16	APEH	2.66756e-21	PNN	5.45036e-05			CALR	4.46809e-20
						GNA12	3.44862e-195	DDX6	2.31985e-66									PPP3CA	6.76375e-46			VPS26B	3.27746e-27					TMEM109	6.50471e-16	TOX	3.05861e-21	SLC50A1	6.40558e-05			DNAJC10	1.7142e-19
						SPINT2	1.1884e-192	KLF3	1.09487e-65									PLEKHM2	7.18949e-46			ARL6IP5	7.87179e-27					PSTPIP1	7.86167e-16	CUEDC2	3.283e-21	PNPLA8	9.67225e-05			LRRC59	2.0156e-19
						RBM38	1.82926e-192	PPP3CC	2.69826e-65									SECISBP2L	6.43063e-45			DGKZ	1.02372e-26					PSMB9	1.51684e-15	S100A6	3.41007e-21	NPC2	0.000102561			BAK1	2.05739e-19
						CHD9	6.45503e-190	DIP2A	1.00852e-64									ERGIC1	1.12868e-44			TPM3	3.46095e-26					RAB24	1.57438e-15	SDHC	3.46507e-21	GDI2	0.000108187			PARP1	2.35576e-19
						CHD7	6.05325e-188	RAB29	5.28475e-63									GNA13	5.03877e-44			FAM49B	6.25475e-26					PTPRA	2.20244e-15	RHOG	3.84392e-21	LAMTOR5	0.000112794			MED13L	1.14955e-18
						SAT1	3.15341e-184	FBXW5	7.99392e-63									SP140	1.0718e-43			CYB561D2	1.04389e-25					BZW1	2.30891e-15	MRPS34	5.40788e-21	ARHGEF7	0.000116072			GUSB	1.27153e-18
						REPIN1	5.25631e-182	PIP4K2A	1.36504e-61									MT-ATP8	2.73073e-43			CISD3	1.25699e-25					TUBB4B	2.43284e-15	IPCEF1	5.76626e-21	CAT	0.00013031			CISD2	3.66901e-18
						DBNL	1.05016e-179	SCAND1	2.01614e-61									CNPY3	6.12646e-43			CCDC88C	1.90806e-25					CITED2	2.52989e-15	TPP1	6.66075e-21	YPEL5	0.000156309			UNC93B1	4.25112e-18
						RABEP2	3.1463e-179	AC004687.1	1.497e-60									AREG	3.46549e-42			CYTH4	2.16805e-25					AGTPBP1	2.90492e-15	IGBP1	6.86399e-21	ZNF791	0.000176594			TOR3A	8.79108e-18
						SLC25A6	4.03887e-178	SH3KBP1	1.58044e-60									AAED1	3.98031e-41			LMAN2	2.57571e-25					WDR1	3.33985e-15	VAMP5	7.38713e-21	JMJD1C	0.000224917			CYBA	1.59157e-17
						AFTPH	6.53977e-176	GLCCI1	2.18625e-60									LMBRD1	1.63488e-39			GNAI2	2.64103e-25					UPP1	3.34516e-15	H2AFY	7.51433e-21	RBBP6	0.000260415			TMED3	2.18872e-17
						GRINA	8.50108e-174	RABGAP1L	6.60711e-60									IRF2BP2	2.55327e-39			PTP4A2	1.65804e-24					CYTH4	5.24176e-15	B4GALT3	7.53883e-21	ERGIC1	0.00039165			AHCY	4.31634e-17
						MBD4	1.282e-172	ARIH2	1.06732e-59									NXT1	3.97593e-39			PPP3CC	2.01059e-24					PXN	7.30899e-15	PCBP1	8.55577e-21	RABEP1	0.000429058			SHMT2	5.5121e-17
						CAT	1.10339e-171	PRELID1	1.08588e-59									POLD4	3.2896e-38			TMED9	5.30255e-24					DNAJC1	7.84686e-15	ACP5	8.72467e-21	PRR7	0.000434285			SND1	5.90945e-17
						NPC2	6.21464e-171	CFLAR	1.30864e-59									EMP3	9.52599e-38			MAPRE2	1.13056e-23					MYBL1	9.10061e-15	CD5	8.81009e-21	AKIRIN2	0.000456806			GOLGB1	6.54897e-17
						VOPP1	3.00215e-170	RALY	1.67518e-59									TCEA1	1.61537e-37			BUB3	2.56583e-23					ZBTB7A	2.55895e-14	TESPA1	8.91421e-21	ATP2B1-AS1	0.000492836			TMCO1	1.51103e-16
						CDKN1A	6.62013e-169	RNF125	1.20663e-58									BIRC3	6.01852e-37			SKAP1	2.98065e-23					VAMP5	3.76771e-14	MDH1	8.98192e-21	ING3	0.000616282			IBTK	3.02079e-16
						OAZ1	9.3257e-168	RAC1	2.33063e-58									BCL2	2.02663e-36			RAB37	7.1334e-23					TSPYL2	4.58941e-14	RARRES3	9.69222e-21	PAPOLA	0.000751741			SRM	3.58895e-16
						PPP3CA	3.93362e-166	AC116366.3	2.72065e-58									WBP11	7.4662e-36			PSMA7	8.4137e-23					AC004687.1	6.11386e-14	STMP1	1.05166e-20	LHPP	0.000964914			TMBIM6	5.72014e-16
						SIDT1	3.3214e-164	TNFRSF1B	3.73949e-58									DNAAF2	5.64802e-35			LRRFIP1	8.80675e-23					MAP2K3	8.74958e-14	HACD4	1.1252e-20	SSH2	0.00106268			COPE	6.87162e-16
						UGCG	4.61352e-164	LAMP1	4.61746e-58									ITSN2	6.62064e-33			CARD16	9.3336e-23					TENT5C	1.21704e-13	NUDT22	1.15658e-20	PARP1	0.00108069			KDELR1	8.52392e-16
						TMEM156	6.15214e-164	CDK17	1.2614e-57									NPC2	3.05765e-31			GNG2	1.14554e-22					SSBP4	1.43046e-13	TMEM256	1.30199e-20	CSK	0.00126865			ERP44	9.30719e-16
						JMJD1C	5.86838e-162	SH3BP1	3.94872e-57									ATP6V1F	2.71634e-27			CALR	2.40958e-22					ENY2	1.53056e-13	PSMD8	1.45742e-20	TGFBR2	0.00134996			EPRS	9.40637e-16
						FOSB	1.75794e-161	PLAC8	5.71066e-57									VPS37B	2.83386e-26			PTPRA	2.94336e-22					ANXA2	2.1943e-13	ESYT1	1.62844e-20	CHMP1B	0.00139666			LRMP	2.97559e-15
						KIAA0040	2.59211e-161	NFATC3	3.96714e-56									NR4A3	5.71113e-17			CFLAR	4.3691e-22					CXCR4	4.74195e-13	BZW2	1.71526e-20	NR4A1	0.00149858			USP48	4.2762e-15
						H3F3A	5.49461e-161	DIAPH1	1.22568e-55									YWHAH	2.89866e-15			NDUFA12	6.64738e-22					IRF1	4.89431e-13	MSL3	2.04628e-20	KLHL24	0.0016394			ITGB7	4.40914e-15
						PLEKHM2	9.56453e-161	SHISA5	1.68862e-55													ID2	1.37791e-21					ZBTB1	5.01497e-13	KLHDC3	2.12901e-20	NUDT3	0.00168197			WDR45	5.53668e-15
						ARL4A	1.78848e-160	RAB1B	7.73638e-55													ITGA4	1.85984e-21					UTRN	7.86038e-13	MPLKIP	2.34067e-20	CNTRL	0.0018166			TIMM17A	8.88728e-15
						PDE4B	2.40838e-158	WDR83OS	8.74317e-55													ATP5MC3	2.06476e-21					CEMIP2	1.16944e-12	ARHGEF6	2.43475e-20	DBNL	0.00186265			ZBTB38	1.21771e-14
						CD55	1.48778e-155	UBE2S	1.06421e-54													AUTS2	3.12156e-21					TBCC	1.25008e-12	ZAP70	2.44216e-20	RASGEF1B	0.00200258			SEC61G	2.07314e-14
						PTPRJ	2.03753e-155	IFITM3	2.37098e-54													TMEM50A	5.12555e-21					SLC39A10	3.09347e-12	EIF3A	2.49242e-20	CHMP7	0.00212046			UBR2	2.84356e-14
						CNPPD1	3.08448e-154	VAMP8	6.40559e-54													ATP6V0E1	8.95303e-21					BUB3	3.6544e-12	UQCRC2	3.46403e-20	ADD1	0.00234141			UBE2G1	3.05615e-14
						LSP1	1.11098e-153	NELFCD	2.77473e-53													NFATC3	1.1293e-20					RAC1	6.53668e-12	C9orf16	3.82421e-20	PIP4P1	0.00238575			MRPL51	5.87708e-14
						TCEA1	2.08753e-150	ADAM8	8.67701e-53													COX5A	1.35022e-20					NUFIP2	1.26741e-11	CLEC2D	3.88552e-20	AFF4	0.00241667			DNAJC1	6.91564e-14
						ZCCHC7	4.15838e-150	CBX4	3.84073e-52													ARF6	1.5078e-20					PTPN7	2.03749e-11	PGAM1	4.38427e-20	VCPKMT	0.00247591			EIF5B	9.16099e-14
						ZBTB20	5.4138e-148	HMGB2	6.34587e-52													DYNLL1	1.53294e-20					PRELID1	2.80554e-11	PRDX1	6.11108e-20	MARCKSL1	0.00276182			DYNLL1	9.27148e-14
						PTPN1	6.81142e-148	B4GALT1	1.51594e-51													PTGER2	1.92614e-20					PURA	3.37189e-11	HINT2	6.4005e-20	CNPPD1	0.00286439			ATF5	9.97302e-14
						ITSN2	4.69938e-147	MXD4	1.62874e-51													TBCB	6.32582e-20					SNHG15	3.86589e-11	ANP32B	6.70355e-20	CAPG	0.00300379			HSPA5	1.4928e-13
						ZNF581	1.32242e-145	MAPKAPK2	7.22645e-51													MYBL1	7.48647e-20					RRP12	4.87308e-11	SLC25A46	7.16856e-20	TSTD1	0.00312831			CLINT1	1.78989e-13
						IQGAP1	7.29022e-140	ITGB7	5.25463e-50													MRPS6	7.97791e-20					ZC3H12A	5.81925e-11	TADA3	8.6215e-20	SHOC2	0.00319878			MRPL52	1.82652e-13
						APPL1	3.50639e-138	CAPNS1	4.71297e-48													TADA3	1.51793e-19					DYNC1H1	1.12511e-10	PARK7	9.24252e-20	USP12	0.00351001			COPZ1	2.72927e-13
						BOD1L1	1.414e-135	SYAP1	1.17723e-44													ORAI1	1.5281e-19					CAP1	1.89592e-10	HMG20B	1.15295e-19	SYPL1	0.00367605			TRAM1	2.81425e-13
						PSAP	1.44135e-135	CEBPB	4.34297e-44													RALY	1.85907e-19					EPS15	1.99231e-10	RALBP1	1.21404e-19	SEL1L3	0.00393358			SEC63	2.90772e-13
						AC004687.1	7.73406e-133	MYADM	9.57175e-43													MIEN1	2.62162e-19					MYO1G	3.62209e-10	TKT	1.26434e-19	ZBTB10	0.00431476			YWHAE	3.74369e-13
						TRAF5	1.70887e-130	CDK2AP2	1.11556e-41													PLAC8	4.58307e-19					MT-ATP8	4.69163e-10	OAZ1	1.47183e-19	BLCAP	0.0049224			PABPC4	4.84457e-13
						UBE2J1	1.37773e-128	INSIG1	5.59754e-38													SELL	5.34096e-19					ILF3-DT	5.09632e-09	CKLF	1.66099e-19	ISG20	0.0050418			TMEM258	6.93913e-13
						LTA4H	3.13418e-128	HIST1H1D	6.09666e-35													FOSL2	5.67841e-19					KLF12	4.6839e-08	ATP5F1A	1.77127e-19	P2RY10	0.00556348			NDUFB6	7.19118e-13
						IDI1	3.93176e-128	HIST1H1C	9.18175e-32													GLIPR2	6.73731e-19					KPNA2	9.82046e-08	COPZ1	1.78635e-19	ST6GAL1	0.00617433			TMED10	8.08804e-13
						ATP6V0B	2.31142e-127	H1FX	4.06742e-06													ADRM1	8.40789e-19							AP1M1	2.21515e-19	PWP1	0.00631996			HERPUD1	1.71233e-12
						EBLN3P	4.22192e-126															RAB29	1.14941e-18							CYTOR	2.39831e-19	TWISTNB	0.0102758			DAD1	3.53446e-12
						NFATC1	5.9081e-125															TSPO	3.22621e-18							ITGB2	2.75563e-19	MAF1	0.0128721			OGT	3.80796e-12
						EIF1B	4.3131e-124															PIP4K2A	3.83716e-18							SKAP1	2.79507e-19	ANKRD44	0.0171157			LRPAP1	5.92748e-12
						ATP6V1F	6.96814e-121															PGAM1	4.77504e-18							CCT8	2.82809e-19	UBE2J1	0.0191479			ERN1	6.55199e-12
						ERP29	2.28914e-120															CYFIP2	6.27124e-18							BLOC1S1	2.86718e-19	AC119396.1	0.0276348			RABAC1	6.68764e-12
						DDX21	3.83415e-118															TSC22D4	1.24337e-17							RPS27L	3.36746e-19	MAP3K1	0.0303572			REEP5	1.00384e-11
						GDI2	9.23795e-117															TCIRG1	1.49623e-17							PITPNM1	3.58398e-19	RHOH	0.0318128			PRDX1	2.06457e-11
						LMBRD1	1.19392e-116															ATP5MD	2.34384e-17							SUCLG1	3.76091e-19	SEC62	0.0388431			GPAA1	2.65267e-11
						MAP4K4	1.60081e-109															LCP2	2.3808e-17							TXNL1	4.01534e-19	SLC44A2	0.0432656			NUCB2	4.30477e-11
						PMAIP1	1.87011e-109															TAP1	4.41941e-17							UBE2Q1	4.46111e-19	NSD3	0.0439819			OS9	4.74125e-11
						PNISR	1.17426e-106															STK10	4.93815e-17							ABTB1	4.81407e-19	BPTF	0.0462767			SRPRA	6.63834e-11
						GRASP	2.86773e-103															GIMAP7	7.8566e-17							CD81	6.1967e-19	GRASP	0.0479466			ANXA2	7.16612e-11
						BACH2	3.17987e-103															VASP	8.48042e-17							NECAP2	6.47759e-19	PPP3CA	0.0490082			ARF4	7.76063e-11
						CSK	1.06784e-97															OPTN	8.80744e-17							PTMS	6.64736e-19					TMED5	1.05913e-10
						RCSD1	5.79554e-90															CASP4	1.20584e-16							RBCK1	6.79345e-19					IDH2	1.10775e-10
						YPEL5	2.74109e-89															POMP	1.33331e-16							GTF3C6	7.87136e-19					GARS	1.11792e-10
						ATP6V0C	4.56506e-89															TRAPPC1	1.4701e-16							TALDO1	8.91075e-19					ATF4	1.92635e-10
						WSB1	5.25502e-88															POLR2G	1.47228e-16							SEMA4D	1.04368e-18					VOPP1	2.04279e-10
						DNAAF2	2.05417e-80															UBE2L6	1.64999e-16							PFDN4	1.06006e-18					DERL1	2.20488e-10
																						UPP1	1.87358e-16							SUMO1	1.08233e-18					CDK2AP2	3.84435e-10
																						CEBPB	2.57044e-16							CD3E	1.10133e-18					MT-CO1	7.09993e-10
																						OSTF1	2.68066e-16							CD84	1.12971e-18					FBXW7	8.27789e-10
																						HNRNPF	4.01303e-16							DEK	1.31931e-18					TM9SF2	9.17472e-10
																						SHISA5	4.06137e-16							SASH3	1.44437e-18					RPS27L	1.50788e-09
																						IFI6	4.26678e-16							TRIM69	1.5891e-18					PRKCSH	2.91993e-09
																						LNPEP	6.44103e-16							ANXA11	1.85507e-18					NDUFS6	4.22017e-09
																						XBP1	6.44964e-16							GSTO1	1.88862e-18					ERGIC3	5.69279e-09
																						AKT1	9.66855e-16							GBP4	2.04887e-18					NDUFAF3	8.6338e-09
																						PSMA5	1.32396e-15							SELENOH	2.05304e-18					LGALS1	8.93878e-09
																						DIAPH1	2.51915e-15							SNRPD3	2.12865e-18					MAN2B1	1.2415e-08
																						TES	3.65021e-15							TPR	2.13379e-18					SMARCB1	1.48238e-08
																						AKNA	3.83701e-15							MCM5	2.38237e-18					MTDH	3.18142e-08
																						MGAT1	4.55219e-15							MRPL28	2.67353e-18					ANXA5	6.18142e-08
																						POLR2L	5.98179e-15							ATP5F1B	2.72808e-18					GORASP2	7.86793e-08
																						DDOST	8.3042e-15							ETHE1	2.75472e-18					ACADVL	1.01525e-07
																						TMEM9B	1.53295e-14							TMEM18	2.98633e-18					ZNF706	1.47371e-07
																						APBB1IP	1.58044e-14							PTPRC	3.24759e-18					XIST	1.85845e-07
																						GPR65	1.80645e-14							OXLD1	3.92589e-18					EIF4G1	1.88127e-07
																						PSMB8	2.87226e-14							ATP5PF	4.04002e-18					ATP5MC1	1.89472e-07
																						ZBTB38	4.4495e-14							SRP9	4.48142e-18					NDUFAB1	2.07326e-07
																						FERMT3	3.36415e-13							SCAMP2	4.50526e-18					RBBP4	2.64151e-07
																						PTPN18	3.49441e-13							ATP5PB	4.97737e-18					COX5A	3.02539e-07
																						DYNC1H1	1.13831e-12							WIPI2	5.73549e-18					MFF	3.77268e-07
																						PSME2	5.64795e-12							ARMH1	6.03845e-18					SRP72	6.32563e-07
																						RABAC1	1.80143e-10							RPTOR	6.08153e-18					NUCB1	6.59436e-07
																						FBXW5	5.5611e-10							SELL	7.96205e-18					TOP1	7.94538e-07
																						ACTR3	1.05746e-09							HMGB1	8.19848e-18					PSAP	1.35657e-06
																														ACTR3	9.53723e-18					CCT8	1.64669e-06
																														HBS1L	1.02853e-17					NOP10	3.52403e-06
																														MAZ	1.08294e-17					FDX1	4.66399e-06
																														NDUFB5	1.16789e-17					PSMA5	8.93594e-06
																														CD3G	1.20358e-17					PELI1	1.66289e-05
																														SHMT2	1.27067e-17					PPA1	2.09926e-05
																														RNF181	1.28365e-17					IGHM	2.55981e-05
																														OSTC	1.85297e-17					DNM2	5.39893e-05
																														H2AFJ	1.86962e-17					MT-CO3	7.72837e-05
																														DRAP1	1.91312e-17					ROMO1	9.64414e-05
																														GNB2	3.30086e-17					PRMT1	9.69841e-05
																														LIME1	4.04738e-17					PRDX5	9.90625e-05
																														CDK2AP2	4.06029e-17					TENT5C	0.000112418
																														CACYBP	4.25006e-17					UQCRQ	0.000191736
																														ARHGEF1	4.2503e-17					SEC11A	0.000250085
																														VAMP8	4.43412e-17					PEBP1	0.000291832
																														TFDP1	6.06226e-17					ATP5MC3	0.000292106
																														RSU1	7.07322e-17					CLIC1	0.000339378
																														ARAP2	7.08393e-17					ATP5F1A	0.000342993
																														SDHA	7.26676e-17					PRELID1	0.00058129
																														HNRNPK	7.87356e-17					S1PR4	0.000630803
																														NASP	8.04088e-17					TMED2	0.000738147
																														CD52	1.07844e-16					TXN	0.000991967
																														HPCAL1	1.15865e-16					NDUFB7	0.00110833
																														MMADHC	1.25236e-16					MT-ND6	0.00233158
																														NOSIP	1.39323e-16					ATP5PF	0.00267913
																														ARHGAP45	1.39991e-16					PDIA3	0.00628702
																														NRBP1	1.43672e-16					ATP6V0B	0.00742182
																														ZCRB1	1.5069e-16					SERP1	0.0107238
																														UBLCP1	1.57241e-16					MT-CO2	0.0218398
																														CPSF6	1.6618e-16					GSTP1	0.0329941
																														NCKAP1L	1.82091e-16					GNG5	0.0374263
																														NDUFA2	2.22311e-16					UQCRH	0.0439513
																														ASNA1	2.28817e-16
																														CASP4	2.41175e-16
																														UBE2A	2.5599e-16
																														DNAJC15	2.57054e-16
																														COX6A1	3.02339e-16
																														HLA-A	3.08548e-16
																														POLR1D	3.27752e-16
																														POMP	3.39996e-16
																														TRAF3IP3	4.09442e-16
																														NUDT21	4.12664e-16
																														TRBC2	4.40471e-16
																														HNRNPF	4.84979e-16
																														CD247	4.90336e-16
																														PMAIP1	4.96016e-16
																														MAT2B	5.67952e-16
																														OGT	6.61475e-16
																														PASK	6.62489e-16
																														NAP1L1	6.79513e-16
																														EIF6	6.82901e-16
																														UBL5	7.17202e-16
																														RTRAF	8.61056e-16
																														COX5B	1.27519e-15
																														GID8	1.30779e-15
																														TPGS1	1.48292e-15
																														PSME1	1.53462e-15
																														SNF8	1.54154e-15
																														COX6C	1.62181e-15
																														FLII	1.70408e-15
																														UQCRFS1	1.71505e-15
																														ATXN10	1.71513e-15
																														NDUFB9	1.92963e-15
																														ETS1	2.11517e-15
																														SSNA1	2.45771e-15
																														HCLS1	2.47489e-15
																														SPAG7	2.49076e-15
																														NDUFAB1	2.87772e-15
																														CCM2	3.30158e-15
																														ANP32A	3.33801e-15
																														RTF2	3.36703e-15
																														ARHGAP9	3.40981e-15
																														NSMCE1	3.96246e-15
																														COX8A	4.01928e-15
																														GIMAP2	4.65093e-15
																														TSPAN14	5.39523e-15
																														ATP5MPL	5.80343e-15
																														RNF167	6.37584e-15
																														RALY	6.71679e-15
																														C8orf59	6.86926e-15
																														PSMB1	7.43501e-15
																														RFTN1	7.8744e-15
																														FYN	8.37057e-15
																														ISG15	9.62251e-15
																														ZNHIT1	1.05256e-14
																														MRPL52	1.1123e-14
																														BIN2	1.19989e-14
																														SLC25A3	1.24491e-14
																														RTN4	1.25314e-14
																														GRSF1	1.28646e-14
																														MRPS36	1.42476e-14
																														ENC1	1.48027e-14
																														EIF2S2	1.78885e-14
																														CLPP	1.91807e-14
																														ATP5PD	2.05805e-14
																														RBBP4	2.19581e-14
																														PPP1R7	2.58608e-14
																														ARHGAP25	2.71437e-14
																														FERMT3	2.7755e-14
																														YPEL3	2.8961e-14
																														PSMD4	3.2647e-14
																														MRPL34	3.30721e-14
																														CTSC	3.95799e-14
																														SUPT4H1	4.11609e-14
																														ANKRD10	4.58777e-14
																														CEMIP2	5.09668e-14
																														DUSP4	6.22652e-14
																														TPM4	6.30846e-14
																														PTPRJ	7.00478e-14
																														MSN	8.08268e-14
																														BUB3	8.16691e-14
																														CAT	8.8631e-14
																														SRGN	9.20734e-14
																														ITGB2-AS1	9.50291e-14
																														CHMP2A	9.87312e-14
																														SHKBP1	1.03444e-13
																														CBX3	1.04507e-13
																														GPSM3	1.10307e-13
																														RNF19A	1.1102e-13
																														CD96	1.12368e-13
																														RAP1GDS1	1.20063e-13
																														SH3BGRL	1.25594e-13
																														SMC3	1.48127e-13
																														RAB1B	2.16475e-13
																														LINC00861	2.47511e-13
																														PTEN	2.48543e-13
																														CD6	2.55599e-13
																														FBXO32	2.73333e-13
																														COX7A2	3.2223e-13
																														C4orf3	3.34272e-13
																														GNAI2	3.34546e-13
																														MDH2	3.71259e-13
																														SNX17	4.01692e-13
																														MIEN1	4.10812e-13
																														VDAC1	4.23868e-13
																														CRTC3	4.76689e-13
																														RHOA	6.48462e-13
																														PSMC5	6.68295e-13
																														BANF1	7.74899e-13
																														TEX264	8.29197e-13
																														SEC11A	8.3116e-13
																														CCSER2	8.92597e-13
																														RER1	9.60094e-13
																														HMOX2	9.84047e-13
																														RAB11B	1.50153e-12
																														UQCR11	1.5993e-12
																														TAF10	1.73287e-12
																														NDUFA10	1.85454e-12
																														DCTN3	1.93699e-12
																														ARF5	1.94563e-12
																														LYAR	2.05604e-12
																														CCNDBP1	2.07087e-12
																														PSMB7	2.24724e-12
																														GABARAPL2	2.26752e-12
																														PSMG2	2.49852e-12
																														ATP5F1D	2.50286e-12
																														RGS1	2.51725e-12
																														CAPZA1	3.64807e-12
																														NDUFB10	3.66322e-12
																														PKM	3.7676e-12
																														VDAC3	4.15609e-12
																														OCIAD2	4.4065e-12
																														SSBP1	5.68238e-12
																														FAM49B	6.11229e-12
																														NAA38	6.3162e-12
																														DNMT1	7.43853e-12
																														TMEM258	8.89422e-12
																														ATP5MD	9.06477e-12
																														NDUFB4	9.53322e-12
																														ERH	1.01978e-11
																														DGUOK	1.12801e-11
																														CNTRL	1.18587e-11
																														R3HDM4	1.20022e-11
																														NDUFB6	1.25759e-11
																														CCT5	1.38058e-11
																														XRN2	1.47607e-11
																														PITPNC1	1.54672e-11
																														FLNA	1.57228e-11
																														PTPRCAP	1.66574e-11
																														COX7B	1.66758e-11
																														SRP14	1.70785e-11
																														PRELID1	1.71726e-11
																														ATP6V0E1	1.71854e-11
																														ITPA	1.82383e-11
																														RAC1	1.8293e-11
																														TNFAIP8	1.89323e-11
																														JAK3	2.42342e-11
																														PPP1CC	2.55394e-11
																														TRMT112	2.55586e-11
																														MVP	2.60037e-11
																														HDGF	2.68399e-11
																														VASP	2.70638e-11
																														ZNF706	2.78206e-11
																														NUTF2	2.88198e-11
																														EIF3G	3.09837e-11
																														SNRPD2	3.37113e-11
																														GRB2	4.17835e-11
																														NDUFA1	4.25672e-11
																														FDFT1	4.48791e-11
																														GIMAP7	4.74038e-11
																														FGFR1OP2	5.1843e-11
																														IRF7	5.81732e-11
																														CMTM3	5.82559e-11
																														MYH9	6.22006e-11
																														UQCRQ	6.69047e-11
																														DYNLRB1	6.75353e-11
																														RAD23B	7.16246e-11
																														2021-09-09	7.50087e-11
																														LCP1	1.00779e-10
																														AIP	1.11001e-10
																														UBE2N	1.19301e-10
																														PSMB4	1.58667e-10
																														NEDD8	1.90041e-10
																														AC008105.3	2.0647e-10
																														CCR7	2.17708e-10
																														FOXP1	2.23592e-10
																														MAP7D1	2.30312e-10
																														SRI	2.39948e-10
																														SPN	3.02897e-10
																														NDUFA11	3.22357e-10
																														HCST	3.38475e-10
																														POU2F2	3.50041e-10
																														TECR	4.40754e-10
																														MFNG	5.47966e-10
																														UBXN4	5.93292e-10
																														PDCD6	5.95404e-10
																														SRSF9	6.4646e-10
																														PSMB6	7.69185e-10
																														PPP2R5C	8.39429e-10
																														UBE2L3	8.54062e-10
																														RB1CC1	9.11615e-10
																														TMPO	1.02483e-09
																														HMGB2	1.32297e-09
																														TNIP1	1.51557e-09
																														NFATC1	1.58421e-09
																														XRCC5	1.58587e-09
																														TMBIM6	2.0163e-09
																														PSMA7	2.22282e-09
																														DGKZ	2.33085e-09
																														TUBB	3.0215e-09
																														AURKAIP1	3.04223e-09
																														APBB1IP	3.13786e-09
																														TSPO	4.69717e-09
																														COPS9	4.85095e-09
																														PPP2R1A	6.01152e-09
																														COPE	7.26912e-09
																														NDUFS7	8.64324e-09
																														UQCRH	8.86129e-09
																														FAM107B	8.90888e-09
																														DENND1C	9.2129e-09
																														S100A11	1.03749e-08
																														FMNL1	1.23407e-08
																														LUC7L3	1.25435e-08
																														ARHGAP30	1.2674e-08
																														ALDOA	1.35647e-08
																														ICAM2	1.40428e-08
																														ANTXR2	1.53225e-08
																														SNRPC	2.01473e-08
																														FAM96B	2.04662e-08
																														HMGN2	2.07895e-08
																														PAK2	2.28732e-08
																														MCM7	2.30104e-08
																														SLBP	2.66831e-08
																														CD2	3.44353e-08
																														PACS1	3.72645e-08
																														COX7A2L	4.09984e-08
																														RBBP7	4.55096e-08
																														HNRNPA2B1	4.60755e-08
																														HSPH1	4.93779e-08
																														MACF1	5.07969e-08
																														DDT	5.56492e-08
																														GPR183	6.26222e-08
																														PGLS	6.31036e-08
																														DNAJC1	7.10179e-08
																														ATP2A3	7.69115e-08
																														SHISA5	7.91861e-08
																														TXN	9.21049e-08
																														IKZF3	1.06068e-07
																														NONO	1.08498e-07
																														MYO1G	1.0887e-07
																														UBTF	1.13679e-07
																														EIF3I	1.2839e-07
																														GDI2	1.64164e-07
																														TRBC1	3.14908e-07
																														UBXN11	3.18808e-07
																														ANXA5	3.26524e-07
																														TNFRSF14	4.29206e-07
																														GRK2	1.02097e-06
																														GABARAP	1.17245e-06
																														HIGD2A	1.60222e-06
																														AQP3	1.90336e-06
																														DDX17	2.35409e-06
																														VDAC2	2.39361e-06
																														MGAT4A	2.42753e-06
																														OSTF1	2.59882e-06
																														CAPG	3.21435e-06
																														DOK2	3.74744e-06
																														RNPEPL1	3.81595e-06
																														SERBP1	5.76254e-06
																														PHYKPL	7.02152e-06
																														ELOVL5	8.12402e-06
																														ITM2A	8.2898e-06
																														PREX1	9.20253e-06
																														IFI6	9.48455e-06
																														RAD21	1.08939e-05
																														SYNRG	2.06198e-05
																														NDUFA6	2.08061e-05
																														KIF2A	2.53826e-05
																														SYNE2	5.87197e-05
																														ACTR2	6.24091e-05
																														RIPOR2	0.000127699
																														NUCKS1	0.000275436
																														HNRNPD	0.000287097
																														DUT	0.0018127
																														IL32	0.0131171
